# Supplementary material for: (2,7-Dimeth­oxy­naphthalen-1-yl)(4-meth­oxy­phen­yl)methanone
Source: Acta Crystallogr Sect E Struct Rep Online. 2013 Feb 9;69(Pt 3):o363. doi: 10.1107/S1600536813003218 (PMC3588548; doi:10.1107/S1600536813003218)
Supplement: Supplementary file 1 [file e-69-0o363-sup1.cif]

##############################################################################
#                                                                            #
# This CIF contains the data in a paper accepted for publication in          #
# Acta Crystallographica Section E. It conforms to the requirements of       #
# Notes for Authors for Acta Crystallographica Section E, and has been       #
# peer reviewed under the auspices of the IUCr Commission on Journals.       #
#                                                                            #
# Full details of the Crystallographic Information File format               #
# are given in the paper "The Crystallographic Information File (CIF):       #
# a New Standard Archive File for Crystallography" by S. R. Hall, F. H.      #
# Allen and I. D. Brown [Acta Cryst. (1991), A47, 655-685].                  #
#                                                                            #
# The current version of the core CIF dictionary is obtainable from          #
# ftp://ftp.iucr.org/pub/cif_core.dic.                                       #
#                                                                            #
# Software is freely available for graphical display of the structure(s)     #
# in this CIF. For information consult the CIF software page                 #
# http://www.iucr.org/resources/cif/software.                                #
#                                                                            #
# This file may be used for bona fide research purposes within the           #
# scientific community so long as proper attribution is given to the journal # 
# article from which it was obtained.                                        #
#                                                                            #
##############################################################################
data_I
_audit_creation_method     SHELXL-97
_chemical_name_systematic
;
(2,7-Dimethoxynaphthalen-1-yl)(4-methoxyphenyl)methanone
;
_chemical_name_common     ?
_chemical_formula_moiety     'C20 H18 O4'
_chemical_formula_sum     'C20 H18 O4'
_chemical_formula_iupac     'C20 H18 O4'
_chemical_formula_weight     322.34
_chemical_melting_point     ?
_symmetry_cell_setting     monoclinic
_symmetry_space_group_name_H-M     'P 21/c'
_symmetry_space_group_name_Hall     '-P 2ybc'
loop_
    _symmetry_equiv_pos_site_id
    _symmetry_equiv_pos_as_xyz
    1 '+X,+Y,+Z'
    2 '-X,1/2+Y,1/2-Z'
    3 '-X,-Y,-Z'
    4 '+X,1/2-Y,1/2+Z'
_cell_length_a     14.9638(2)
_cell_length_b     7.91910(10)
_cell_length_c     13.6394(2)
_cell_angle_alpha     90.00
_cell_angle_beta     92.56
_cell_angle_gamma     90.00
_cell_volume     1614.64(4)
_cell_formula_units_Z     4
_cell_measurement_reflns_used     25377
_cell_measurement_theta_min     2.96
_cell_measurement_theta_max     68.23
_cell_measurement_temperature     193(2)
_exptl_crystal_description     block
_exptl_crystal_colour     colorless
_exptl_crystal_size_max     0.60
_exptl_crystal_size_mid     0.40
_exptl_crystal_size_min     0.30
_exptl_crystal_density_diffrn     1.326
_exptl_crystal_density_meas     ?
_exptl_crystal_density_method     'not measured'
_exptl_crystal_F_000     680
_exptl_absorpt_coefficient_mu     0.750
_exptl_absorpt_correction_type     numerical
_exptl_absorpt_process_details     '(NUMABS; Higashi, 1999)'
_exptl_absorpt_correction_T_min     0.662
_exptl_absorpt_correction_T_max     0.806
_diffrn_ambient_temperature     193(2)
_diffrn_radiation_type     CuK\a
_diffrn_radiation_wavelength     1.5418
_diffrn_radiation_source     'fine-focus sealed tube'
_diffrn_radiation_monochromator     graphite
_diffrn_measurement_device_type     'Rigaku R-AXIS RAPID'
_diffrn_measurement_method     '\w scans'
_diffrn_detector_area_resol_mean     10.000
_diffrn_reflns_number     27665
_diffrn_reflns_av_R_equivalents     0.0511
_diffrn_reflns_av_sigmaI/netI     0.0194
_diffrn_reflns_theta_min     2.96
_diffrn_reflns_theta_max     68.23
_diffrn_reflns_theta_full     68.23
_diffrn_measured_fraction_theta_max     1.000
_diffrn_measured_fraction_theta_full     1.000
_diffrn_reflns_limit_h_min     -17
_diffrn_reflns_limit_h_max     18
_diffrn_reflns_limit_k_min     -9
_diffrn_reflns_limit_k_max     9
_diffrn_reflns_limit_l_min     -16
_diffrn_reflns_limit_l_max     16
_diffrn_standards_number     0
_diffrn_standards_interval_count     .
_diffrn_standards_interval_time     .
_diffrn_standards_decay_%     ?
_refine_special_details
;
Refinement of <i>F</i>^2^ against ALL reflections. The weighted <i>R</i>-factor
<i>wR</i> and goodness of fit <i>S</i> are based on <i>F</i>^2^, conventional
<i>R</i>-factors <i>R</i> are based on <i>F</i>, with <i>F</i> set to zero for
negative <i>F</i>^2^. The threshold expression of <i>F</i>^2^ >
\s(<i>F</i>^2^) is used only for calculating <i>R</i>-factors(gt) <i>etc</i>.
and is not relevant to the choice of reflections for refinement.
<i>R</i>-factors based on <i>F</i>^2^ are statistically about twice as large
as those based on <i>F</i>, and <i>R</i>- factors based on ALL data will be
even larger.
;
_reflns_number_total     2957
_reflns_number_gt     2701
_reflns_threshold_expression     I>2\s(I)
_refine_ls_structure_factor_coef     Fsqd
_refine_ls_matrix_type     full
_refine_ls_R_factor_all     0.0408
_refine_ls_R_factor_gt     0.0383
_refine_ls_wR_factor_gt     0.1020
_refine_ls_wR_factor_ref     0.1056
_refine_ls_goodness_of_fit_ref     1.047
_refine_ls_restrained_S_all     1.047
_refine_ls_number_reflns     2957
_refine_ls_number_parameters     221
_refine_ls_number_restraints     0
_refine_ls_hydrogen_treatment     constr
_refine_ls_weighting_scheme     calc
_refine_ls_weighting_details
         'calc w=1/[\s^2^(Fo^2^)+(0.0622P)^2^+0.3230P] where P=(Fo^2^+2Fc^2^)/3'
_atom_sites_solution_hydrogens     geom
_atom_sites_solution_primary     direct
_atom_sites_solution_secondary     difmap
_refine_ls_shift/su_max     0.000
_refine_ls_shift/su_mean     0.000
_refine_diff_density_max     0.240
_refine_diff_density_min     -0.178
_refine_ls_extinction_method     'SHELXL97 (Sheldrick, 2008)'
_refine_ls_extinction_coef     0.0093(6)
_refine_ls_extinction_expression
                                  'Fc^*^=kFc[1+0.001xFc^2^\l^3^/sin(2\q)]^-1/4^'
loop_
    _atom_type_symbol
    _atom_type_description
    _atom_type_scat_dispersion_real
    _atom_type_scat_dispersion_imag
    _atom_type_scat_source
    'C' 'C' 0.0181 0.0091
                         'International Tables Vol C Tables 4.2.6.8 and 6.1.1.4'
    'H' 'H' 0.0000 0.0000
                         'International Tables Vol C Tables 4.2.6.8 and 6.1.1.4'
    'O' 'O' 0.0492 0.0322
                         'International Tables Vol C Tables 4.2.6.8 and 6.1.1.4'
_computing_data_collection     'PROCESS-AUTO (Rigaku, 1998)'
_computing_cell_refinement     'PROCESS-AUTO (Rigaku, 1998)'
_computing_data_reduction     'CrystalStructure (Rigaku, 2010)'
_computing_structure_solution
                                 '<i>Il Milione</i> (Burla <i>et al.</i>, 2007)'
_computing_structure_refinement     'SHELXL97 (Sheldrick, 2008)'
_computing_molecular_graphics     'ORTEPIII (Burnett & Johnson, 1996)'
_computing_publication_material     'SHELXL97 (Sheldrick, 2008)'
loop_
    _atom_site_type_symbol
    _atom_site_label
    _atom_site_fract_x
    _atom_site_fract_y
    _atom_site_fract_z
    _atom_site_U_iso_or_equiv
    _atom_site_adp_type
    _atom_site_calc_flag
    _atom_site_refinement_flags
    _atom_site_occupancy
    _atom_site_symmetry_multiplicity
    _atom_site_disorder_assembly
    _atom_site_disorder_group
    O O1 0.34025(6) -0.17441(11) 0.36039(7) 0.0431(3) Uani d . 1 1 . .
    O O2 0.26300(6) 0.04715(12) 0.55470(6) 0.0428(3) Uani d . 1 1 . .
    O O3 0.12880(6) -0.05902(13) 0.04035(7) 0.0463(3) Uani d . 1 1 . .
    O O4 0.58557(5) 0.47580(11) 0.37408(7) 0.0392(2) Uani d . 1 1 . .
    C C1 0.22392(8) 0.02329(15) 0.38741(9) 0.0324(3) Uani d . 1 1 . .
    C C2 0.19845(8) 0.06572(15) 0.48029(9) 0.0355(3) Uani d . 1 1 . .
    C C3 0.11163(8) 0.12450(17) 0.49646(10) 0.0403(3) Uani d . 1 1 . .
    H H3 0.0950 0.1532 0.5608 0.048 Uiso calc R 1 1 . .
    C C4 0.05162(8) 0.13973(17) 0.41872(10) 0.0412(3) Uani d . 1 1 . .
    H H4 -0.0063 0.1833 0.4294 0.049 Uiso calc R 1 1 . .
    C C5 0.01000(8) 0.10274(18) 0.24246(10) 0.0423(3) Uani d . 1 1 . .
    H H5 -0.0480 0.1466 0.2526 0.051 Uiso calc R 1 1 . .
    C C6 0.03049(8) 0.05121(18) 0.15138(10) 0.0430(3) Uani d . 1 1 . .
    H H6 -0.0132 0.0565 0.0988 0.052 Uiso calc R 1 1 . .
    C C7 0.11745(8) -0.01061(17) 0.13501(9) 0.0373(3) Uani d . 1 1 . .
    C C8 0.18197(8) -0.01881(15) 0.20971(9) 0.0342(3) Uani d . 1 1 . .
    H H8 0.2404 -0.0578 0.1970 0.041 Uiso calc R 1 1 . .
    C C9 0.16091(8) 0.03151(15) 0.30639(9) 0.0325(3) Uani d . 1 1 . .
    C C10 0.07321(8) 0.09269(16) 0.32321(9) 0.0364(3) Uani d . 1 1 . .
    C C11 0.31989(8) -0.02724(15) 0.37353(8) 0.0318(3) Uani d . 1 1 . .
    C C12 0.38717(7) 0.11016(15) 0.37531(8) 0.0294(3) Uani d . 1 1 . .
    C C13 0.36306(7) 0.28000(15) 0.36920(8) 0.0311(3) Uani d . 1 1 . .
    H H13 0.3015 0.3094 0.3664 0.037 Uiso calc R 1 1 . .
    C C14 0.42667(8) 0.40714(15) 0.36708(8) 0.0317(3) Uani d . 1 1 . .
    H H14 0.4090 0.5221 0.3614 0.038 Uiso calc R 1 1 . .
    C C15 0.51697(7) 0.36349(15) 0.37345(8) 0.0311(3) Uani d . 1 1 . .
    C C16 0.54233(7) 0.19433(16) 0.38133(9) 0.0348(3) Uani d . 1 1 . .
    H H16 0.6039 0.1652 0.3868 0.042 Uiso calc R 1 1 . .
    C C17 0.47838(8) 0.06988(15) 0.38119(9) 0.0333(3) Uani d . 1 1 . .
    H H17 0.4963 -0.0451 0.3851 0.040 Uiso calc R 1 1 . .
    C C18 0.23465(11) 0.0506(2) 0.65301(10) 0.0510(4) Uani d . 1 1 . .
    H H18A 0.1872 -0.0331 0.6605 0.061 Uiso calc R 1 1 . .
    H H18B 0.2118 0.1633 0.6679 0.061 Uiso calc R 1 1 . .
    H H18C 0.2854 0.0239 0.6982 0.061 Uiso calc R 1 1 . .
    C C19 0.21651(9) -0.1007(2) 0.01257(10) 0.0474(3) Uani d . 1 1 . .
    H H19A 0.2387 -0.1976 0.0511 0.057 Uiso calc R 1 1 . .
    H H19B 0.2562 -0.0038 0.0248 0.057 Uiso calc R 1 1 . .
    H H19C 0.2151 -0.1293 -0.0574 0.057 Uiso calc R 1 1 . .
    C C20 0.56375(9) 0.65140(16) 0.37488(9) 0.0381(3) Uani d . 1 1 . .
    H H20A 0.6189 0.7181 0.3815 0.046 Uiso calc R 1 1 . .
    H H20B 0.5263 0.6754 0.4303 0.046 Uiso calc R 1 1 . .
    H H20C 0.5311 0.6812 0.3134 0.046 Uiso calc R 1 1 . .
loop_
    _atom_site_aniso_label
    _atom_site_aniso_U_11
    _atom_site_aniso_U_22
    _atom_site_aniso_U_33
    _atom_site_aniso_U_12
    _atom_site_aniso_U_13
    _atom_site_aniso_U_23
    O1 0.0377(5) 0.0318(5) 0.0599(6) 0.0008(4) 0.0037(4) -0.0008(4)
    O2 0.0388(5) 0.0573(6) 0.0324(5) -0.0005(4) 0.0015(4) -0.0039(4)
    O3 0.0376(5) 0.0627(6) 0.0380(5) 0.0012(4) -0.0039(4) -0.0055(4)
    O4 0.0325(4) 0.0321(5) 0.0529(5) -0.0025(3) 0.0004(4) 0.0000(4)
    C1 0.0305(6) 0.0302(6) 0.0367(6) -0.0026(5) 0.0038(5) 0.0014(5)
    C2 0.0346(6) 0.0349(7) 0.0372(6) -0.0039(5) 0.0023(5) -0.0005(5)
    C3 0.0399(7) 0.0416(7) 0.0403(7) -0.0006(5) 0.0102(5) -0.0040(5)
    C4 0.0333(6) 0.0401(7) 0.0510(7) 0.0027(5) 0.0099(5) 0.0013(6)
    C5 0.0283(6) 0.0479(8) 0.0506(7) 0.0013(5) 0.0022(5) 0.0041(6)
    C6 0.0323(6) 0.0517(8) 0.0446(7) -0.0013(5) -0.0045(5) 0.0040(6)
    C7 0.0348(6) 0.0389(7) 0.0380(6) -0.0036(5) -0.0003(5) 0.0011(5)
    C8 0.0292(6) 0.0339(6) 0.0396(7) -0.0014(5) 0.0021(5) 0.0011(5)
    C9 0.0302(6) 0.0288(6) 0.0385(6) -0.0028(4) 0.0028(5) 0.0028(5)
    C10 0.0303(6) 0.0351(7) 0.0442(7) -0.0013(5) 0.0046(5) 0.0028(5)
    C11 0.0328(6) 0.0345(7) 0.0281(6) 0.0024(5) 0.0002(4) 0.0020(5)
    C12 0.0306(6) 0.0310(6) 0.0264(5) 0.0016(4) 0.0009(4) 0.0011(4)
    C13 0.0285(5) 0.0350(6) 0.0298(5) 0.0042(5) 0.0009(4) 0.0014(5)
    C14 0.0351(6) 0.0294(6) 0.0306(6) 0.0039(5) 0.0008(4) 0.0010(5)
    C15 0.0314(6) 0.0329(6) 0.0289(5) -0.0007(5) 0.0008(4) -0.0010(5)
    C16 0.0271(6) 0.0351(7) 0.0419(7) 0.0044(5) 0.0000(5) 0.0002(5)
    C17 0.0339(6) 0.0294(6) 0.0365(6) 0.0050(5) 0.0010(5) 0.0015(5)
    C18 0.0548(8) 0.0635(10) 0.0348(7) 0.0035(7) 0.0044(6) -0.0049(6)
    C19 0.0430(7) 0.0600(9) 0.0393(7) 0.0039(6) 0.0021(6) -0.0061(6)
    C20 0.0441(7) 0.0321(7) 0.0379(6) -0.0042(5) 0.0004(5) 0.0006(5)
_geom_special_details
;
All e.s.d.'s (except the e.s.d. in the dihedral angle between two l.s. planes)
are estimated using the full covariance matrix. The cell e.s.d.'s are taken
into account individually in the estimation of e.s.d.'s in distances, angles
and torsion angles; correlations between e.s.d.'s in cell parameters are only
used when they are defined by crystal symmetry. An approximate (isotropic)
treatment of cell e.s.d.'s is used for estimating e.s.d.'s involving l.s.
planes.
;
loop_
    _geom_bond_atom_site_label_1
    _geom_bond_atom_site_label_2
    _geom_bond_site_symmetry_2
    _geom_bond_distance
    _geom_bond_publ_flag
    O1 C11 . 1.2199(15) ?
    O2 C2 . 1.3773(15) ?
    O2 C18 . 1.4245(16) ?
    O3 C7 . 1.3648(15) ?
    O3 C19 . 1.4210(16) ?
    O4 C15 . 1.3580(14) ?
    O4 C20 . 1.4286(15) ?
    C1 C2 . 1.3807(17) ?
    C1 C9 . 1.4216(17) ?
    C1 C11 . 1.5108(16) ?
    C2 C3 . 1.4066(17) ?
    C3 C4 . 1.3638(19) ?
    C3 H3 . 0.9500 ?
    C4 C10 . 1.4063(18) ?
    C4 H4 . 0.9500 ?
    C5 C6 . 1.3556(19) ?
    C5 C10 . 1.4217(18) ?
    C5 H5 . 0.9500 ?
    C6 C7 . 1.4172(18) ?
    C6 H6 . 0.9500 ?
    C7 C8 . 1.3735(17) ?
    C8 C9 . 1.4262(17) ?
    C8 H8 . 0.9500 ?
    C9 C10 . 1.4270(17) ?
    C11 C12 . 1.4819(16) ?
    C12 C13 . 1.3941(17) ?
    C12 C17 . 1.4004(16) ?
    C13 C14 . 1.3867(17) ?
    C13 H13 . 0.9500 ?
    C14 C15 . 1.3936(16) ?
    C14 H14 . 0.9500 ?
    C15 C16 . 1.3951(17) ?
    C16 C17 . 1.3736(17) ?
    C16 H16 . 0.9500 ?
    C17 H17 . 0.9500 ?
    C18 H18A . 0.9800 ?
    C18 H18B . 0.9800 ?
    C18 H18C . 0.9800 ?
    C19 H19A . 0.9800 ?
    C19 H19B . 0.9800 ?
    C19 H19C . 0.9800 ?
    C20 H20A . 0.9800 ?
    C20 H20B . 0.9800 ?
    C20 H20C . 0.9800 ?
loop_
    _geom_angle_atom_site_label_1
    _geom_angle_atom_site_label_2
    _geom_angle_atom_site_label_3
    _geom_angle_site_symmetry_1
    _geom_angle_site_symmetry_3
    _geom_angle
    _geom_angle_publ_flag
    C2 O2 C18 . . 117.58(10) ?
    C7 O3 C19 . . 118.23(10) ?
    C15 O4 C20 . . 117.68(9) ?
    C2 C1 C9 . . 120.09(11) ?
    C2 C1 C11 . . 118.84(10) ?
    C9 C1 C11 . . 121.05(10) ?
    O2 C2 C1 . . 115.90(10) ?
    O2 C2 C3 . . 122.82(11) ?
    C1 C2 C3 . . 121.28(12) ?
    C4 C3 C2 . . 119.21(12) ?
    C4 C3 H3 . . 120.4 ?
    C2 C3 H3 . . 120.4 ?
    C3 C4 C10 . . 121.75(11) ?
    C3 C4 H4 . . 119.1 ?
    C10 C4 H4 . . 119.1 ?
    C6 C5 C10 . . 121.54(12) ?
    C6 C5 H5 . . 119.2 ?
    C10 C5 H5 . . 119.2 ?
    C5 C6 C7 . . 119.69(12) ?
    C5 C6 H6 . . 120.2 ?
    C7 C6 H6 . . 120.2 ?
    O3 C7 C8 . . 125.13(11) ?
    O3 C7 C6 . . 113.58(11) ?
    C8 C7 C6 . . 121.29(12) ?
    C7 C8 C9 . . 119.71(11) ?
    C7 C8 H8 . . 120.1 ?
    C9 C8 H8 . . 120.1 ?
    C1 C9 C8 . . 122.65(11) ?
    C1 C9 C10 . . 118.25(11) ?
    C8 C9 C10 . . 119.10(11) ?
    C4 C10 C5 . . 122.03(11) ?
    C4 C10 C9 . . 119.33(12) ?
    C5 C10 C9 . . 118.64(11) ?
    O1 C11 C12 . . 122.00(11) ?
    O1 C11 C1 . . 121.09(11) ?
    C12 C11 C1 . . 116.90(10) ?
    C13 C12 C17 . . 118.17(11) ?
    C13 C12 C11 . . 122.25(10) ?
    C17 C12 C11 . . 119.57(11) ?
    C14 C13 C12 . . 121.71(10) ?
    C14 C13 H13 . . 119.1 ?
    C12 C13 H13 . . 119.1 ?
    C13 C14 C15 . . 118.89(11) ?
    C13 C14 H14 . . 120.6 ?
    C15 C14 H14 . . 120.6 ?
    O4 C15 C14 . . 124.64(11) ?
    O4 C15 C16 . . 115.18(10) ?
    C14 C15 C16 . . 120.17(11) ?
    C17 C16 C15 . . 120.12(11) ?
    C17 C16 H16 . . 119.9 ?
    C15 C16 H16 . . 119.9 ?
    C16 C17 C12 . . 120.91(11) ?
    C16 C17 H17 . . 119.5 ?
    C12 C17 H17 . . 119.5 ?
    O2 C18 H18A . . 109.5 ?
    O2 C18 H18B . . 109.5 ?
    H18A C18 H18B . . 109.5 ?
    O2 C18 H18C . . 109.5 ?
    H18A C18 H18C . . 109.5 ?
    H18B C18 H18C . . 109.5 ?
    O3 C19 H19A . . 109.5 ?
    O3 C19 H19B . . 109.5 ?
    H19A C19 H19B . . 109.5 ?
    O3 C19 H19C . . 109.5 ?
    H19A C19 H19C . . 109.5 ?
    H19B C19 H19C . . 109.5 ?
    O4 C20 H20A . . 109.5 ?
    O4 C20 H20B . . 109.5 ?
    H20A C20 H20B . . 109.5 ?
    O4 C20 H20C . . 109.5 ?
    H20A C20 H20C . . 109.5 ?
    H20B C20 H20C . . 109.5 ?
loop_
    _geom_torsion_atom_site_label_1
    _geom_torsion_atom_site_label_2
    _geom_torsion_atom_site_label_3
    _geom_torsion_atom_site_label_4
    _geom_torsion_site_symmetry_1
    _geom_torsion_site_symmetry_2
    _geom_torsion_site_symmetry_3
    _geom_torsion_site_symmetry_4
    _geom_torsion
    _geom_torsion_publ_flag
    C18 O2 C2 C1 . . . . -165.55(12) ?
    C18 O2 C2 C3 . . . . 14.60(18) ?
    C9 C1 C2 O2 . . . . 177.39(10) ?
    C11 C1 C2 O2 . . . . -4.15(17) ?
    C9 C1 C2 C3 . . . . -2.75(19) ?
    C11 C1 C2 C3 . . . . 175.71(11) ?
    O2 C2 C3 C4 . . . . 179.84(12) ?
    C1 C2 C3 C4 . . . . 0.0(2) ?
    C2 C3 C4 C10 . . . . 2.2(2) ?
    C10 C5 C6 C7 . . . . -1.5(2) ?
    C19 O3 C7 C8 . . . . -8.7(2) ?
    C19 O3 C7 C6 . . . . 171.37(12) ?
    C5 C6 C7 O3 . . . . 179.62(12) ?
    C5 C6 C7 C8 . . . . -0.3(2) ?
    O3 C7 C8 C9 . . . . -178.27(12) ?
    C6 C7 C8 C9 . . . . 1.65(19) ?
    C2 C1 C9 C8 . . . . -176.75(11) ?
    C11 C1 C9 C8 . . . . 4.82(18) ?
    C2 C1 C9 C10 . . . . 3.23(17) ?
    C11 C1 C9 C10 . . . . -175.20(11) ?
    C7 C8 C9 C1 . . . . 178.80(11) ?
    C7 C8 C9 C10 . . . . -1.18(18) ?
    C3 C4 C10 C5 . . . . 177.77(13) ?
    C3 C4 C10 C9 . . . . -1.68(19) ?
    C6 C5 C10 C4 . . . . -177.53(13) ?
    C6 C5 C10 C9 . . . . 1.9(2) ?
    C1 C9 C10 C4 . . . . -1.07(17) ?
    C8 C9 C10 C4 . . . . 178.91(11) ?
    C1 C9 C10 C5 . . . . 179.46(11) ?
    C8 C9 C10 C5 . . . . -0.56(18) ?
    C2 C1 C11 O1 . . . . 105.40(14) ?
    C9 C1 C11 O1 . . . . -76.15(15) ?
    C2 C1 C11 C12 . . . . -75.42(14) ?
    C9 C1 C11 C12 . . . . 103.03(13) ?
    O1 C11 C12 C13 . . . . 165.98(11) ?
    C1 C11 C12 C13 . . . . -13.19(16) ?
    O1 C11 C12 C17 . . . . -12.62(17) ?
    C1 C11 C12 C17 . . . . 168.21(10) ?
    C17 C12 C13 C14 . . . . 1.17(16) ?
    C11 C12 C13 C14 . . . . -177.45(10) ?
    C12 C13 C14 C15 . . . . -1.44(17) ?
    C20 O4 C15 C14 . . . . 4.39(16) ?
    C20 O4 C15 C16 . . . . -174.64(10) ?
    C13 C14 C15 O4 . . . . -178.69(10) ?
    C13 C14 C15 C16 . . . . 0.29(17) ?
    O4 C15 C16 C17 . . . . -179.82(10) ?
    C14 C15 C16 C17 . . . . 1.10(17) ?
    C15 C16 C17 C12 . . . . -1.38(18) ?
    C13 C12 C17 C16 . . . . 0.26(17) ?
    C11 C12 C17 C16 . . . . 178.92(11) ?
loop_
    _geom_hbond_atom_site_label_D
    _geom_hbond_atom_site_label_H
    _geom_hbond_atom_site_label_A
    _geom_hbond_site_symmetry_A
    _geom_hbond_distance_DH
    _geom_hbond_distance_HA
    _geom_hbond_distance_DA
    _geom_hbond_angle_DHA
    _geom_hbond_publ_flag
    C6 H6 O3 3_555 0.95 2.51 3.4592(16) 178 y
_iucr_refine_instructions_details
;
TITL YoneLab_20121113_1_
CELL  1.54187 14.96378 7.91906 13.63940 90.000 92.564 90.000
ZERR  4 0.00020 0.00010 0.00020 0.000 0.000 0.000
LATT 1
SYMM    -X, .50+Y, .50-Z
SFAC C H O
UNIT 80 72 16
SHEL 99999.000000 0.000000
L.S. 15
FMAP 2
PLAN -30
WPDB -2
HTAB
BOND $H
CONF
LIST 4
TEMP -80.0
ACTA
SIZE 0.600 0.400 0.300
WGHT    0.062200    0.323000
EXTI    0.009308
FVAR       0.69574
O1    3    0.340246   -0.174415    0.360390    11.00000    0.03773    0.03183 =
         0.05986   -0.00081    0.00371    0.00075
O2    3    0.262996    0.047145    0.554703    11.00000    0.03882    0.05729 =
         0.03235   -0.00387    0.00147   -0.00052
O3    3    0.128802   -0.059015    0.040349    11.00000    0.03756    0.06273 =
         0.03798   -0.00552   -0.00391    0.00115
O4    3    0.585572    0.475802    0.374078    11.00000    0.03245    0.03207 =
         0.05290   -0.00003    0.00036   -0.00253
C1    1    0.223919    0.023290    0.387409    11.00000    0.03048    0.03019 =
         0.03671    0.00144    0.00380   -0.00257
C2    1    0.198446    0.065723    0.480293    11.00000    0.03459    0.03495 =
         0.03717   -0.00047    0.00233   -0.00395
C3    1    0.111626    0.124497    0.496456    11.00000    0.03995    0.04157 =
         0.04027   -0.00400    0.01020   -0.00063
AFIX  43
H3    2    0.094989    0.153240    0.560758    11.00000   -1.20000
AFIX   0
C4    1    0.051620    0.139726    0.418719    11.00000    0.03326    0.04010 =
         0.05095    0.00131    0.00988    0.00270
AFIX  43
H4    2   -0.006304    0.183262    0.429366    11.00000   -1.20000
AFIX   0
C5    1    0.009997    0.102737    0.242458    11.00000    0.02831    0.04793 =
         0.05060    0.00412    0.00224    0.00130
AFIX  43
H5    2   -0.047966    0.146582    0.252555    11.00000   -1.20000
AFIX   0
C6    1    0.030494    0.051213    0.151383    11.00000    0.03225    0.05169 =
         0.04463    0.00399   -0.00452   -0.00128
AFIX  43
H6    2   -0.013223    0.056522    0.098780    11.00000   -1.20000
AFIX   0
C7    1    0.117449   -0.010609    0.135014    11.00000    0.03477    0.03888 =
         0.03801    0.00108   -0.00029   -0.00359
C8    1    0.181972   -0.018811    0.209713    11.00000    0.02920    0.03387 =
         0.03960    0.00109    0.00215   -0.00139
AFIX  43
H8    2    0.240370   -0.057830    0.197040    11.00000   -1.20000
AFIX   0
C9    1    0.160910    0.031509    0.306392    11.00000    0.03017    0.02879 =
         0.03850    0.00276    0.00280   -0.00280
C10   1    0.073215    0.092692    0.323212    11.00000    0.03027    0.03510 =
         0.04423    0.00280    0.00463   -0.00125
C11   1    0.319887   -0.027236    0.373533    11.00000    0.03276    0.03446 =
         0.02808    0.00197    0.00017    0.00241
C12   1    0.387173    0.110157    0.375308    11.00000    0.03062    0.03101 =
         0.02644    0.00107    0.00094    0.00163
C13   1    0.363062    0.279997    0.369197    11.00000    0.02850    0.03499 =
         0.02984    0.00136    0.00086    0.00424
AFIX  43
H13   2    0.301451    0.309405    0.366408    11.00000   -1.20000
AFIX   0
C14   1    0.426675    0.407135    0.367083    11.00000    0.03507    0.02944 =
         0.03055    0.00102    0.00076    0.00389
AFIX  43
H14   2    0.408996    0.522064    0.361394    11.00000   -1.20000
AFIX   0
C15   1    0.516973    0.363486    0.373445    11.00000    0.03144    0.03287 =
         0.02888   -0.00103    0.00080   -0.00068
C16   1    0.542328    0.194327    0.381331    11.00000    0.02706    0.03515 =
         0.04195    0.00015    0.00001    0.00441
AFIX  43
H16   2    0.603931    0.165160    0.386811    11.00000   -1.20000
AFIX   0
C17   1    0.478384    0.069878    0.381185    11.00000    0.03390    0.02943 =
         0.03646    0.00148    0.00099    0.00503
AFIX  43
H17   2    0.496279   -0.045110    0.385126    11.00000   -1.20000
AFIX   0
C18   1    0.234655    0.050604    0.653009    11.00000    0.05481    0.06353 =
         0.03481   -0.00487    0.00445    0.00347
AFIX 137
H18A  2    0.187196   -0.033063    0.660542    11.00000   -1.20000
H18B  2    0.211845    0.163311    0.667872    11.00000   -1.20000
H18C  2    0.285425    0.023944    0.698240    11.00000   -1.20000
AFIX   0
C19   1    0.216507   -0.100660    0.012569    11.00000    0.04299    0.06005 =
         0.03931   -0.00608    0.00213    0.00391
AFIX 137
H19A  2    0.238679   -0.197615    0.051116    11.00000   -1.20000
H19B  2    0.256232   -0.003828    0.024822    11.00000   -1.20000
H19C  2    0.215096   -0.129257   -0.057389    11.00000   -1.20000
AFIX   0
C20   1    0.563745    0.651400    0.374883    11.00000    0.04412    0.03209 =
         0.03786    0.00056    0.00037   -0.00424
AFIX 137
H20A  2    0.618863    0.718069    0.381455    11.00000   -1.20000
H20B  2    0.526273    0.675365    0.430335    11.00000   -1.20000
H20C  2    0.531126    0.681228    0.313411    11.00000   -1.20000
HKLF 4
REM  YoneLab_20121113_1_
REM R1 =  0.0383 for   2701 Fo > 4sig(Fo)  and  0.0408 for all   2957 data
REM    221 parameters refined using      0 restraints
END
WGHT      0.0622      0.3230
REM Highest difference peak  0.240,  deepest hole -0.178,  1-sigma level  0.052
Q1    1   0.3776  0.1921  0.3619  11.00000  0.05    0.24
Q2    1   0.4678  0.3814  0.3748  11.00000  0.05    0.23
Q3    1   0.2752  0.0172  0.3759  11.00000  0.05    0.23
Q4    1   0.4316  0.0940  0.3678  11.00000  0.05    0.23
Q5    1   0.3997  0.3358  0.3752  11.00000  0.05    0.21
Q6    1   0.5145  0.1381  0.3617  11.00000  0.05    0.20
Q7    1   0.4091 -0.1732  0.3624  11.00000  0.05    0.20
Q8    1   0.5277  0.2759  0.3584  11.00000  0.05    0.19
Q9    1   0.3586  0.0550  0.3629  11.00000  0.05    0.19
Q10   1   0.1222  0.0965  0.3116  11.00000  0.05    0.19
Q11   1   0.4801  0.6660  0.3807  11.00000  0.05    0.16
Q12   1   0.6420  0.2518  0.3778  11.00000  0.05    0.15
Q13   1   0.6407  0.6578  0.3668  11.00000  0.05    0.15
Q14   1   0.3068  0.2841  0.3377  11.00000  0.05    0.15
Q15   1   0.2907 -0.2398  0.3619  11.00000  0.05    0.14
Q16   1   0.2848 -0.2011  0.3672  11.00000  0.05    0.14
Q17   1  -0.0400  0.2172  0.2619  11.00000  0.05    0.14
Q18   1   0.0534  0.1573  0.2775  11.00000  0.05    0.14
Q19   1   0.1607  0.1311  0.4840  11.00000  0.05    0.14
Q20   1   0.4565 -0.2278  0.3755  11.00000  0.05    0.13
Q21   1   0.4659 -0.1038  0.3778  11.00000  0.05    0.13
Q22   1   0.6350  0.4370  0.3806  11.00000  0.05    0.13
Q23   1   0.5977  0.7041  0.4195  11.00000  0.05    0.13
Q24   1   0.5401  0.4033  0.3780  11.00000  0.05    0.13
Q25   1   0.1397 -0.0819  0.1836  11.00000  0.05    0.12
Q26   1   0.6633  0.1514  0.3646  11.00000  0.05    0.12
Q27   1   0.2066  0.0648  0.3453  11.00000  0.05    0.12
Q28   1   0.1058  0.2172  0.5516  11.00000  0.05    0.12
Q29   1   0.4155  0.4677  0.3725  11.00000  0.05    0.12
Q30   1   0.1454  0.0636  0.4906  11.00000  0.05    0.12
;
data_global
_journal_date_recd_electronic     2013-01-30
_journal_date_accepted     2013-01-31
_journal_name_full     'Acta Crystallographica, Section E'
_journal_year     2013
_journal_volume     69
_journal_issue      3
_journal_page_first     o363
_journal_page_last     o363
_journal_paper_category     QO
_journal_paper_doi     10.1107/S1600536813003218
_journal_coeditor_code     PK2464
_publ_contact_author_name     'Akiko Okamoto'
_publ_contact_author_address
;
Department of Organic and Polymer Materials Chemistry,
Tokyo University of Agriculture & Technology, Koganei, Tokyo 184-8588, Japan
;
_publ_contact_author_email     'aokamoto@cc.tuat.ac.jp'
_publ_contact_author_fax     '+81-42-388-7291'
_publ_contact_author_phone     '+81-42-388-7601'
_publ_section_title
;
(2,7-Dimethoxynaphthalen-1-yl)(4-methoxyphenyl)methanone
;
loop_
    _publ_author_name
    _publ_author_footnote
    _publ_author_address
    'Sasagawa, Kosuke' .
;
Department of Organic and Polymer Materials Chemistry,
Tokyo University of Agriculture & Technology, Koganei, Tokyo 184-8588, Japan
;
    'Sakamoto, Rei' .
;
Department of Organic and Polymer Materials Chemistry,
Tokyo University of Agriculture & Technology, Koganei, Tokyo 184-8588, Japan
;
    'Hijikata, Daichi' .
;
Department of Organic and Polymer Materials Chemistry,
Tokyo University of Agriculture & Technology, Koganei, Tokyo 184-8588, Japan
;
    'Okamoto, Akiko' .
;
Department of Organic and Polymer Materials Chemistry,
Tokyo University of Agriculture & Technology, Koganei, Tokyo 184-8588, Japan
;
    'Yonezawa, Noriyuki' .
;
Department of Organic and Polymer Materials Chemistry,
Tokyo University of Agriculture & Technology, Koganei, Tokyo 184-8588, Japan
;
