# Supplementary material for: (2,7-Dimeth­oxy­naphthalen-1-yl)(4-meth­oxy­phen­yl)methanone
Source: Acta Crystallogr Sect E Struct Rep Online. 2013 Feb 9;69(Pt 3):o363. doi: 10.1107/S1600536813003218 (PMC3588548; doi:10.1107/S1600536813003218)
Supplement: Supplementary file 2 [file e-69-0o363-Isup2.hkl]

#
# h,k,l, Fc-squared, Fo-squared, sigma(Fo-squared) and status flag
#
data_I
_shelx_title ' YoneLab_20121113_1_'
_shelx_refln_list_code          4
_shelx_F_calc_maximum      184.65
_exptl_crystal_F_000       680.00
_reflns_d_resolution_high  0.8301
 
loop_
 _symmetry_equiv_pos_as_xyz
 'x, y, z'
 '-x, y+1/2, -z+1/2'
 '-x, -y, -z'
 'x, -y-1/2, z-1/2'
 
_cell_length_a    14.9638
_cell_length_b     7.9191
_cell_length_c    13.6394
_cell_angle_alpha  90.000
_cell_angle_beta   92.564
_cell_angle_gamma  90.000
 
_shelx_F_squared_multiplier     1.000
 
loop_
 _refln_index_h
 _refln_index_k
 _refln_index_l
 _refln_F_squared_calc
 _refln_F_squared_meas
 _refln_F_squared_sigma
 _refln_observed_status
   1   0   0      354.02      306.35      2.46 o
   2   0   0      414.04      369.35      4.68 o
   3   0   0     2931.16     2579.13     38.69 o
   4   0   0      164.32      114.68      1.55 o
   5   0   0     1763.18     1714.06     20.99 o
   6   0   0      136.60      121.89      1.57 o
   7   0   0       68.13       82.62      0.99 o
   8   0   0      204.04      207.08      2.32 o
   9   0   0      981.86      890.33     11.68 o
  10   0   0       11.78       10.50      0.44 o
  11   0   0      217.10      219.17      3.92 o
  12   0   0        0.09        0.20      0.56 o
  13   0   0      194.32      188.86      4.71 o
  14   0   0        3.06        2.18      0.74 o
  15   0   0       47.38       50.52      2.09 o
  16   0   0       10.14       10.21      1.21 o
  17   0   0       56.95       64.58      2.43 o
  18   0   0        5.95        8.78      1.15 o
   1   1   0     1119.02      973.86      7.38 o
   2   1   0       99.33      109.96      1.03 o
   3   1   0     2422.57     2194.59     22.42 o
   4   1   0       96.26       93.63      1.00 o
   5   1   0     1003.32      981.17      9.98 o
   6   1   0      689.97      737.85      7.46 o
   7   1   0      447.45      483.24      3.45 o
   8   1   0      578.88      595.35      7.05 o
   9   1   0       18.90       21.77      0.42 o
  10   1   0      112.49      102.57      1.20 o
  11   1   0        1.71        1.00      0.37 o
  12   1   0       94.24       99.59      1.76 o
  13   1   0       52.53       54.89      1.42 o
  14   1   0       87.25       94.58      2.28 o
  15   1   0        8.26        9.46      0.78 o
  16   1   0       31.87       36.82      1.47 o
  17   1   0       74.83       81.30      1.91 o
   0   2   0    30460.51    21516.02    739.93 o
   1   2   0     3947.93     3698.83     46.25 o
   2   2   0     3294.95     3066.41     34.98 o
   3   2   0     3986.69     3933.60     48.97 o
   4   2   0      415.60      395.89      3.46 o
   5   2   0      712.77      768.95      7.64 o
   6   2   0      564.88      525.60      5.96 o
   7   2   0      960.23      969.69      9.75 o
   8   2   0       40.11       29.68      0.45 o
   9   2   0        4.01        2.20      0.27 o
  10   2   0      413.06      361.43      4.10 o
  11   2   0      659.45      637.76     10.33 o
  12   2   0      129.07      136.54      2.85 o
  13   2   0       65.45       70.81      3.17 o
  14   2   0       44.01       38.62      1.35 o
  15   2   0        4.70        5.46      0.67 o
  16   2   0        2.60        3.00      0.72 o
  17   2   0        2.54        1.75      0.59 o
   1   3   0     1012.47     1053.48      9.86 o
   2   3   0       73.95       81.30      0.68 o
   3   3   0      195.01      229.24      2.12 o
   4   3   0        0.07        3.68      0.46 o
   5   3   0     3637.86     3788.77     51.95 o
   6   3   0      122.34      127.03      1.17 o
   7   3   0       70.34       94.61      1.17 o
   8   3   0       42.14       38.40      1.13 o
   9   3   0       14.23       14.88      0.68 o
  10   3   0       93.92       85.71      1.90 o
  11   3   0       19.43       17.24      0.77 o
  12   3   0       32.96       32.83      1.13 o
  13   3   0       85.96       84.48      1.87 o
  14   3   0       33.57       34.93      1.23 o
  15   3   0        0.58        1.56      0.53 o
  16   3   0       51.65       44.64      1.31 o
  17   3   0        3.30        0.87      0.73 o
   0   4   0       30.57       36.30      0.67 o
   1   4   0        5.23        1.88      0.16 o
   2   4   0     2861.39     2971.52     36.66 o
   3   4   0       66.41       61.03      0.59 o
   4   4   0      148.77      154.52      1.72 o
   5   4   0       65.75       70.99      0.99 o
   6   4   0       35.42       38.44      0.94 o
   7   4   0      205.94      221.89      4.28 o
   8   4   0        0.04        0.53      0.47 o
   9   4   0        0.63        0.68      0.48 o
  10   4   0       30.39       27.78      1.18 o
  11   4   0        0.42        0.53      0.46 o
  12   4   0       13.64       14.11      0.90 o
  13   4   0        4.60        5.58      0.77 o
  14   4   0       58.47       55.51      1.45 o
  15   4   0       32.17       32.74      1.18 o
  16   4   0       15.69       15.99      0.96 o
   1   5   0      228.69      220.70      2.41 o
   2   5   0       60.05       50.32      0.77 o
   3   5   0     1295.86     1316.35     19.03 o
   4   5   0        0.26        0.51      0.29 o
   5   5   0      121.83      110.78      1.74 o
   6   5   0      274.98      279.12      4.08 o
   7   5   0      163.25      166.69      2.67 o
   8   5   0      286.47      272.94      4.12 o
   9   5   0      522.20      502.41      7.76 o
  10   5   0      295.20      288.47      5.99 o
  11   5   0        0.01        0.88      0.52 o
  12   5   0        0.93        0.54      0.43 o
  13   5   0       57.27       60.82      1.57 o
  14   5   0        5.18        3.00      0.49 o
  15   5   0      253.29      338.51      7.24 o
   0   6   0       64.58       64.79      2.94 o
   1   6   0      136.61      134.96      2.62 o
   2   6   0       37.11       35.39      1.24 o
   3   6   0        0.16        1.59      0.64 o
   4   6   0       93.24      102.85      2.22 o
   5   6   0       38.27       34.33      1.15 o
   6   6   0       40.32       40.55      1.46 o
   7   6   0       15.52       16.68      1.03 o
   8   6   0      117.97       99.41      2.05 o
   9   6   0       42.40       33.74      1.16 o
  10   6   0       58.10       51.12      1.47 o
  11   6   0       17.16       17.17      0.86 o
  12   6   0       16.07       18.33      0.92 o
  13   6   0       25.33       27.23      0.97 o
  14   6   0       71.67       80.09      4.35 o
   1   7   0       79.41       75.90      1.98 o
   2   7   0      318.78      308.61      6.26 o
   3   7   0      999.27      980.96     21.17 o
   4   7   0       58.12       56.08      1.72 o
   5   7   0      153.00      143.42      3.53 o
   6   7   0       17.49       20.89      2.32 o
   7   7   0        0.01        0.87      0.52 o
   8   7   0        0.00        1.08      0.58 o
   9   7   0       82.56       91.47      2.02 o
  10   7   0       16.51       23.27      1.25 o
  11   7   0        0.25        0.53      0.49 o
  12   7   0       14.62       16.95      0.89 o
   0   8   0        1.64       10.22      4.02 o
   1   8   0       25.24       29.84      1.46 o
   2   8   0       15.66       13.80      0.90 o
   3   8   0        0.07        0.47      0.50 o
   4   8   0       77.39       64.65      2.08 o
   5   8   0        7.16        7.63      0.82 o
   6   8   0       36.70       28.21      1.82 o
   7   8   0        1.85        1.03      0.50 o
   8   8   0        3.64        3.74      0.62 o
   9   8   0       12.37       18.31      1.11 o
   1   9   0        0.13        0.12      0.48 o
   2   9   0       35.59       37.63      1.44 o
   3   9   0       32.44       30.05      5.13 o
   4   9   0        2.50        1.19      0.87 o
   5   9   0        1.82        1.30      0.60 o
 -17   1   1       63.97       78.35      1.75 o
 -16   1   1        0.15        0.68      0.55 o
 -15   1   1       12.51       12.21      1.11 o
 -14   1   1       54.19       50.17      2.04 o
 -13   1   1        6.15        5.40      0.66 o
 -12   1   1      141.13      120.06      2.30 o
 -11   1   1       27.66       25.66      0.80 o
 -10   1   1      153.82      140.94      2.02 o
  -9   1   1      195.02      211.88      1.67 o
  -8   1   1       92.94      106.31      0.93 o
  -7   1   1     6379.19     6552.14     91.74 o
  -6   1   1       23.30       33.01      0.43 o
  -5   1   1       49.81       45.09      0.52 o
  -4   1   1     2618.38     2443.85     24.41 o
  -3   1   1     2237.92     2097.42     20.75 o
  -2   1   1    10067.61     9892.54    144.44 o
  -1   1   1     6487.39     6438.49     90.15 o
   0   1   1     1316.59     1231.62     12.40 o
   1   1   1     8106.67     7752.53    209.81 o
   2   1   1      834.43      778.35      8.39 o
   3   1   1     8820.81     7981.02    165.67 o
   4   1   1     1389.17     1317.99     11.78 o
   5   1   1     1552.62     1536.67     14.04 o
   6   1   1      265.51      297.83      2.66 o
   7   1   1      123.05      140.67      1.42 o
   8   1   1        0.26        0.87      0.18 o
   9   1   1      219.32      198.93      1.77 o
  10   1   1        2.49        2.79      0.23 o
  11   1   1      620.63      565.35      7.78 o
  12   1   1        8.35        6.94      0.66 o
  13   1   1      807.90      772.35     12.26 o
  14   1   1      240.55      227.30      3.92 o
  15   1   1      128.28      125.47      2.64 o
  16   1   1        6.65        7.43      0.89 o
  17   1   1        8.23       12.16      0.89 o
 -17   2   1        4.54        5.31      0.69 o
 -16   2   1        1.66        1.91      0.51 o
 -15   2   1        1.82        0.81      0.53 o
 -14   2   1      251.20      229.28      4.52 o
 -13   2   1      284.02      249.75      4.57 o
 -12   2   1      651.14      640.76     11.64 o
 -11   2   1     1143.80     1101.99     17.77 o
 -10   2   1       31.90       34.25      0.79 o
  -9   2   1       22.48       24.58      0.50 o
  -8   2   1      180.91      196.91      1.83 o
  -7   2   1      641.61      746.38      9.32 o
  -6   2   1       70.03       64.77      1.06 o
  -5   2   1     1571.23     1576.93     15.19 o
  -4   2   1       86.20       87.44      0.93 o
  -3   2   1        0.01        1.54      0.17 o
  -2   2   1    24382.36    24853.84    496.02 o
  -1   2   1    14313.72    13719.02    272.17 o
   0   2   1      621.42      625.02      9.54 o
   1   2   1      525.64      485.75      3.76 o
   2   2   1      279.86      270.88      2.22 o
   3   2   1      370.19      339.57      2.53 o
   4   2   1      685.66      671.76      5.89 o
   5   2   1       16.01       26.99      0.40 o
   6   2   1      202.83      208.69      2.33 o
   7   2   1     1374.91     1334.03     12.74 o
   8   2   1        7.19        7.78      0.32 o
   9   2   1      323.72      324.04      3.01 o
  10   2   1       95.50       96.43      2.63 o
  11   2   1      184.56      171.66      2.82 o
  12   2   1       65.57       56.66      1.38 o
  13   2   1      322.84      326.91      5.54 o
  14   2   1      184.76      198.62      3.33 o
  15   2   1       21.49       19.13      0.91 o
  16   2   1        7.73       11.75      0.94 o
  17   2   1       16.55       18.40      0.92 o
 -17   3   1       57.27       66.80      1.82 o
 -16   3   1       36.96       34.51      1.26 o
 -15   3   1        8.30        8.53      0.69 o
 -14   3   1       20.92       22.53      0.98 o
 -13   3   1       59.09       54.67      1.42 o
 -12   3   1       25.91       22.05      0.96 o
 -11   3   1        9.71        9.91      0.75 o
 -10   3   1       23.40       19.97      0.85 o
  -9   3   1       42.42       39.10      1.06 o
  -8   3   1      171.46      192.29      2.11 o
  -7   3   1      267.88      291.58      2.90 o
  -6   3   1       70.53       91.45      1.35 o
  -5   3   1      321.59      310.65      3.51 o
  -4   3   1     6778.64     6966.75    109.39 o
  -3   3   1      664.26      659.53      5.17 o
  -2   3   1     5039.40     4971.89     66.88 o
  -1   3   1     3226.38     3153.49     38.39 o
   0   3   1      170.53      176.07      1.25 o
   1   3   1       36.55       27.36      0.44 o
   2   3   1      198.67      185.88      2.07 o
   3   3   1       78.84       91.71      1.04 o
   4   3   1      653.54      653.58      5.57 o
   5   3   1       58.21       61.39      1.25 o
   6   3   1        2.45        2.99      0.27 o
   7   3   1       91.28       84.55      0.92 o
   8   3   1      121.32      120.11      1.50 o
   9   3   1      174.90      163.94      2.64 o
  10   3   1       25.62       22.75      0.81 o
  11   3   1      108.14      111.86      2.17 o
  12   3   1       37.40       34.13      1.26 o
  13   3   1      180.75      188.57      3.33 o
  14   3   1      177.27      170.36      3.44 o
  15   3   1      108.86      103.49      2.30 o
  16   3   1       19.51       25.60      0.94 o
  17   3   1       91.53      109.80      5.05 o
 -16   4   1        8.11       12.95      1.07 o
 -15   4   1        3.95        3.61      0.59 o
 -14   4   1        7.31        8.10      0.71 o
 -13   4   1        0.00        0.32      0.47 o
 -12   4   1        9.64       10.27      0.78 o
 -11   4   1       47.89       44.52      1.21 o
 -10   4   1        6.39        5.05      0.71 o
  -9   4   1       33.99       31.30      0.98 o
  -8   4   1       47.23       45.10      1.10 o
  -7   4   1     1024.65     1018.31     14.28 o
  -6   4   1      591.72      582.88      6.07 o
  -5   4   1        1.60        3.50      0.33 o
  -4   4   1      902.79      908.60      9.64 o
  -3   4   1      478.42      526.04      4.79 o
  -2   4   1       35.96       17.57      0.32 o
  -1   4   1     6980.89     6889.84    102.28 o
   0   4   1       25.73       27.43      0.42 o
   1   4   1     1896.49     1958.13     21.04 o
   2   4   1       96.02      105.45      0.98 o
   3   4   1      398.20      377.87      3.39 o
   4   4   1      498.79      547.99      5.17 o
   5   4   1        9.90       11.76      0.66 o
   6   4   1     1324.38     1264.88     16.15 o
   7   4   1      168.70      144.48      2.46 o
   8   4   1      627.34      578.92      8.91 o
   9   4   1      361.35      328.67      4.85 o
  10   4   1        8.39        8.20      0.75 o
  11   4   1        2.61        5.14      0.75 o
  12   4   1        4.74        6.22      0.74 o
  13   4   1       86.84       97.66      2.06 o
  14   4   1      168.04      184.41      3.51 o
  15   4   1        6.61        3.94      0.77 o
  16   4   1      166.04      196.76      3.51 o
 -15   5   1        2.92        0.72      0.48 o
 -14   5   1      105.38      114.35      2.58 o
 -13   5   1        1.87        1.40      0.46 o
 -12   5   1        6.33        7.70      0.69 o
 -11   5   1       38.33       38.74      1.16 o
 -10   5   1      712.18      657.74     10.38 o
  -9   5   1      807.29      775.36     14.04 o
  -8   5   1      164.67      150.30      2.76 o
  -7   5   1        0.00        0.15      0.39 o
  -6   5   1      228.96      228.08      3.48 o
  -5   5   1      226.02      223.39      3.29 o
  -4   5   1     1015.31     1045.63     15.20 o
  -3   5   1       38.52       42.21      0.93 o
  -2   5   1      154.96      169.44      2.11 o
  -1   5   1      465.63      477.91      5.51 o
   0   5   1       10.24       14.15      0.45 o
   1   5   1       61.07       70.83      0.73 o
   2   5   1      110.26      115.51      1.08 o
   3   5   1       71.00       75.17      1.60 o
   4   5   1       34.48       33.34      0.72 o
   5   5   1      173.09      171.26      2.34 o
   6   5   1       13.53       12.51      0.69 o
   7   5   1        6.18        7.71      0.65 o
   8   5   1       13.76       12.22      1.61 o
   9   5   1        4.60        5.57      0.71 o
  10   5   1       64.62       53.68      1.51 o
  11   5   1      271.45      245.63      3.83 o
  12   5   1       64.16       60.21      1.47 o
  13   5   1       98.32      101.78      2.05 o
  14   5   1        2.82        2.14      0.50 o
  15   5   1        4.14        1.78      0.53 o
 -14   6   1       17.89       20.39      1.24 o
 -13   6   1       14.40       15.49      0.78 o
 -12   6   1        1.49        1.86      0.55 o
 -11   6   1       65.96       60.03      1.60 o
 -10   6   1        2.79        1.13      0.50 o
  -9   6   1       40.10       32.48      1.22 o
  -8   6   1       68.40       64.74      1.86 o
  -7   6   1      132.75      133.15      2.82 o
  -6   6   1        5.47        5.20      0.74 o
  -5   6   1        0.05        0.49      0.48 o
  -4   6   1       54.60       54.67      1.37 o
  -3   6   1     1163.40     1109.95     22.00 o
  -2   6   1      219.35      203.87      3.81 o
  -1   6   1       56.91       58.30      1.84 o
   0   6   1      259.53      230.09      4.97 o
   1   6   1       51.52       56.07      1.26 o
   2   6   1        3.42        4.56      0.49 o
   3   6   1       23.96       24.73      1.08 o
   4   6   1      978.14      952.81     18.13 o
   5   6   1      121.53      109.50      2.35 o
   6   6   1      213.80      200.18      3.56 o
   7   6   1      121.03      108.58      2.37 o
   8   6   1      105.70       93.32      2.00 o
   9   6   1        9.74        7.83      0.67 o
  10   6   1       88.47       80.39      1.74 o
  11   6   1       52.64       51.21      1.35 o
  12   6   1       33.17       37.55      1.06 o
  13   6   1       12.15       14.65      0.81 o
 -12   7   1       55.82       69.79      1.78 o
 -11   7   1        2.61        1.38      0.52 o
 -10   7   1       70.23       74.95      1.60 o
  -9   7   1        5.94        7.73      0.72 o
  -8   7   1       27.90       25.68      1.08 o
  -7   7   1        1.45        1.45      0.48 o
  -6   7   1        1.91        3.12      0.63 o
  -5   7   1        0.11        0.80      0.64 o
  -4   7   1        5.16        6.38      0.90 o
  -3   7   1       82.44       84.75      2.27 o
  -2   7   1       16.15       13.38      0.91 o
  -1   7   1        0.15        0.26      0.51 o
   0   7   1       14.33       19.36      3.84 o
   1   7   1      736.98      719.31     16.08 o
   2   7   1      129.72      122.59      2.58 o
   3   7   1      412.06      349.78     11.37 o
   4   7   1      477.28      452.85      9.12 o
   5   7   1        0.99        1.81      0.71 o
   6   7   1        2.09        0.97      0.55 o
   7   7   1        0.05       -0.19      0.45 o
   8   7   1        6.73        7.48      0.77 o
   9   7   1        0.96        1.13      0.51 o
  10   7   1        4.11        3.10      0.74 o
  11   7   1       92.98      100.08      2.20 o
  12   7   1        0.31        0.78      0.59 o
  -9   8   1        8.67       14.96      0.97 o
  -8   8   1       10.33       12.31      0.86 o
  -7   8   1        3.57        4.31      0.65 o
  -6   8   1        8.87        7.84      0.82 o
  -5   8   1       87.71       77.93      2.11 o
  -4   8   1       58.66       47.21      1.65 o
  -3   8   1        7.47        8.49      0.81 o
  -2   8   1        0.00        1.63      0.66 o
  -1   8   1       21.88       19.11      1.10 o
   0   8   1       62.47       58.52      2.05 o
   1   8   1       16.79       16.90      1.04 o
   2   8   1       10.50        9.01      1.10 o
   3   8   1       44.73       43.63      1.78 o
   4   8   1       33.55       27.89      1.74 o
   5   8   1        1.59        1.76      0.53 o
   6   8   1        6.61        4.95      0.83 o
   7   8   1       74.26       77.69      2.25 o
   8   8   1       31.96       32.83      1.16 o
   9   8   1        6.67        7.05      0.84 o
  -5   9   1       11.72        8.29      2.87 o
  -4   9   1       10.19        8.15      3.86 o
  -3   9   1       11.89       10.70      0.90 o
  -2   9   1        0.07        0.37      0.44 o
  -1   9   1       15.22       16.19      0.89 o
   0   9   1       41.06       40.85      1.61 o
   1   9   1       22.07       16.38      1.57 o
   2   9   1      138.23      141.26      4.88 o
   3   9   1        2.10        2.19      1.05 o
   4   9   1       17.56       24.66      1.51 o
   5   9   1        0.36        1.13      0.70 o
 -17   0   2        1.43        1.52      1.01 o
 -16   0   2        1.04        1.90      1.20 o
 -15   0   2        9.88        9.70      1.03 o
 -14   0   2       49.59       38.78      1.56 o
 -13   0   2       74.89       65.34      2.31 o
 -12   0   2       45.87       42.72      1.85 o
 -11   0   2       14.84       13.47      0.80 o
 -10   0   2      337.76      397.30      7.18 o
  -9   0   2      947.86     1120.36     13.71 o
  -8   0   2     2613.86     2758.32     40.17 o
  -7   0   2     1451.35     1465.47     18.72 o
  -6   0   2    10642.25    10857.70    242.60 o
  -5   0   2     1635.99     1492.32     21.53 o
  -4   0   2     6004.57     5424.79     95.35 o
  -3   0   2     2137.23     1932.81     26.75 o
  -2   0   2        8.56       17.80      0.64 o
  -1   0   2      163.45      183.68      3.67 o
   0   0   2     1332.23     1264.76     17.63 o
   1   0   2      220.12      253.07      3.24 o
   2   0   2    10929.67    11864.59    255.77 o
   3   0   2     1736.76     1636.08     20.34 o
   4   0   2     5083.29     4321.30    101.77 o
   5   0   2     9657.04     8956.82    182.81 o
   6   0   2      293.60      317.67      3.23 o
   7   0   2      537.30      486.35      5.44 o
   8   0   2       16.32       14.64      0.58 o
   9   0   2        1.72        1.20      0.24 o
  10   0   2      147.41      137.56      1.91 o
  11   0   2      922.47      820.32     17.09 o
  12   0   2     1975.62     1878.36     46.42 o
  13   0   2      531.27      553.50     11.49 o
  14   0   2       43.48       40.02      1.70 o
  15   0   2      235.05      253.78      6.94 o
  16   0   2        4.18        2.02      0.88 o
  17   0   2       58.77       65.37      2.06 o
 -17   1   2        8.49        8.06      0.75 o
 -16   1   2        2.04        2.12      0.59 o
 -15   1   2       50.72       51.94      1.80 o
 -14   1   2       49.79       44.82      1.47 o
 -13   1   2      145.71      151.05      3.02 o
 -12   1   2       76.13       87.18      1.92 o
 -11   1   2        1.43        1.23      0.43 o
 -10   1   2        2.08        2.27      0.27 o
  -9   1   2      735.93      776.62      6.63 o
  -8   1   2       34.95       41.39      0.79 o
  -7   1   2      167.54      208.95      1.58 o
  -6   1   2      257.19      279.25      2.04 o
  -5   1   2        0.61        0.83      0.21 o
  -4   1   2       51.81       48.11      0.49 o
  -3   1   2      641.30      656.84      5.01 o
  -2   1   2     2715.52     2564.28     25.35 o
  -1   1   2      480.73      450.27      3.52 o
   0   1   2     3957.86     4027.67     46.79 o
   1   1   2      484.48      499.99      4.38 o
   2   1   2     2532.93     2419.82     27.41 o
   3   1   2     1414.80     1360.04     11.95 o
   4   1   2      360.18      337.05      3.07 o
   5   1   2       38.04       43.13      0.53 o
   6   1   2       22.29       22.57      0.38 o
   7   1   2       89.57       99.94      0.93 o
   8   1   2       86.65      104.96      1.05 o
   9   1   2      313.11      334.11      2.97 o
  10   1   2      124.94      117.71      1.30 o
  11   1   2       11.34       10.97      0.65 o
  12   1   2      383.14      380.85      5.76 o
  13   1   2       56.31       58.56      1.65 o
  14   1   2       96.65       95.48      2.08 o
  15   1   2       68.28       70.52      1.60 o
  16   1   2       46.56       50.70      1.36 o
  17   1   2       79.70       93.50      1.74 o
 -17   2   2        0.00        0.41      0.56 o
 -16   2   2       47.92       44.00      1.24 o
 -15   2   2       75.01       70.61      1.76 o
 -14   2   2      115.60      100.15      2.28 o
 -13   2   2       56.56       57.83      1.90 o
 -12   2   2      146.59      134.28      2.84 o
 -11   2   2       61.13       71.24      1.53 o
 -10   2   2      137.24      134.13      2.02 o
  -9   2   2      445.29      450.43      4.55 o
  -8   2   2     1436.61     1520.99     15.20 o
  -7   2   2     1229.98     1299.38     12.65 o
  -6   2   2        0.02        1.56      0.24 o
  -5   2   2     1298.06     1426.49     13.89 o
  -4   2   2     1050.55     1153.02     10.46 o
  -3   2   2       68.25       79.06      0.75 o
  -2   2   2      250.87      280.74      2.92 o
  -1   2   2      349.97      319.74      2.30 o
   0   2   2        1.51        3.06      0.31 o
   1   2   2     2252.41     2169.57     29.72 o
   2   2   2      861.51      802.94      7.39 o
   3   2   2       57.50       56.48      0.96 o
   4   2   2      545.13      570.45      5.83 o
   5   2   2       15.51       22.07      0.39 o
   6   2   2     1054.33     1083.60      9.64 o
   7   2   2     1024.69     1046.93      9.69 o
   8   2   2       23.69       35.47      0.91 o
   9   2   2        2.33        1.92      0.30 o
  10   2   2      172.05      166.97      2.30 o
  11   2   2       12.83       13.06      0.72 o
  12   2   2     1050.06     1017.27     15.89 o
  13   2   2       70.23       64.64      1.51 o
  14   2   2      387.23      355.47      6.20 o
  15   2   2       86.20       99.84      2.55 o
  16   2   2       80.96       73.84      1.71 o
  17   2   2       86.82      101.80      2.68 o
 -17   3   2        8.72       12.02      0.86 o
 -16   3   2       12.26       11.90      0.88 o
 -15   3   2        9.70        8.65      0.80 o
 -14   3   2       14.75       10.52      0.75 o
 -13   3   2       11.63        9.58      0.75 o
 -12   3   2      224.47      192.97      3.03 o
 -11   3   2      144.88      156.88      2.55 o
 -10   3   2        0.70        0.49      0.38 o
  -9   3   2      401.84      396.69      5.56 o
  -8   3   2      101.19      111.01      1.47 o
  -7   3   2       65.58       72.66      0.94 o
  -6   3   2      110.66      144.39      3.10 o
  -5   3   2       59.75       54.63      0.76 o
  -4   3   2      935.78      924.06      9.14 o
  -3   3   2     3435.24     3525.00     46.28 o
  -2   3   2      331.02      338.26      2.63 o
  -1   3   2      149.16      160.03      1.22 o
   0   3   2     1527.38     1705.64     16.39 o
   1   3   2      224.42      260.10      1.86 o
   2   3   2     1813.37     1881.62     20.69 o
   3   3   2      596.54      570.50      4.70 o
   4   3   2      606.08      555.92      4.61 o
   5   3   2        7.42        7.14      0.28 o
   6   3   2       59.77       73.12      0.84 o
   7   3   2        8.56        5.72      0.33 o
   8   3   2       10.63        8.95      0.36 o
   9   3   2       15.80       15.35      0.74 o
  10   3   2      770.44      711.23     10.95 o
  11   3   2      208.73      207.13      3.65 o
  12   3   2       30.20       29.28      1.28 o
  13   3   2        6.55        6.53      0.68 o
  14   3   2      253.08      259.57      5.03 o
  15   3   2      289.67      299.57      4.98 o
  16   3   2        9.92       11.97      0.72 o
 -16   4   2        7.89       12.80      1.03 o
 -15   4   2        1.51        1.23      0.47 o
 -14   4   2       20.52       21.12      0.97 o
 -13   4   2       57.67       57.74      1.36 o
 -12   4   2      128.51      109.59      1.84 o
 -11   4   2        2.19        1.50      0.46 o
 -10   4   2        0.42        0.37      0.37 o
  -9   4   2       72.96       70.93      1.55 o
  -8   4   2      734.23      689.35      9.74 o
  -7   4   2      100.71      100.62      2.25 o
  -6   4   2       21.82       15.91      0.47 o
  -5   4   2       64.78       71.40      0.91 o
  -4   4   2      362.78      335.58      3.30 o
  -3   4   2     3385.73     3730.57     60.01 o
  -2   4   2      317.35      292.19      2.38 o
  -1   4   2       21.85       17.02      0.33 o
   0   4   2      322.26      315.01      4.26 o
   1   4   2      495.16      471.14      4.09 o
   2   4   2       90.27       94.67      0.87 o
   3   4   2       43.00       65.14      0.69 o
   4   4   2      138.42      161.56      1.69 o
   5   4   2      139.91      150.11      1.54 o
   6   4   2      112.10      110.30      1.32 o
   7   4   2      565.72      526.26      7.53 o
   8   4   2      134.79      122.15      2.21 o
   9   4   2      122.69      125.41      2.79 o
  10   4   2       16.42       17.63      0.88 o
  11   4   2       11.30       12.81      0.92 o
  12   4   2        2.49        3.30      0.67 o
  13   4   2       17.61       17.72      0.95 o
  14   4   2      323.66      355.82      5.87 o
  15   4   2      165.82      193.10      3.49 o
  16   4   2        0.04        0.22      0.37 o
 -15   5   2        1.08        0.53      0.54 o
 -14   5   2       80.06       91.10      2.54 o
 -13   5   2        3.36        6.61      0.73 o
 -12   5   2      112.46       96.94      1.97 o
 -11   5   2       46.87       52.18      1.76 o
 -10   5   2      104.72      122.37      2.48 o
  -9   5   2       34.24       39.70      1.48 o
  -8   5   2       84.12       76.51      2.09 o
  -7   5   2       44.83       42.86      1.42 o
  -6   5   2       91.91       88.67      1.66 o
  -5   5   2      436.30      437.23      6.15 o
  -4   5   2     1717.21     1763.33     29.08 o
  -3   5   2     1896.32     1852.91     28.92 o
  -2   5   2      240.81      247.01      2.66 o
  -1   5   2      243.35      238.03      2.72 o
   0   5   2      251.53      248.95      2.15 o
   1   5   2      263.75      260.30      2.28 o
   2   5   2      119.75      110.89      1.00 o
   3   5   2       38.27       46.58      0.69 o
   4   5   2      332.83      365.80      4.15 o
   5   5   2        2.37        4.82      0.75 o
   6   5   2       63.57       61.55      1.32 o
   7   5   2        7.01        8.13      0.63 o
   8   5   2       18.93       19.11      0.94 o
   9   5   2      533.78      546.48      8.43 o
  10   5   2       45.56       35.80      1.23 o
  11   5   2        8.26       11.46      0.79 o
  12   5   2        5.14        7.22      0.74 o
  13   5   2       41.40       48.65      1.41 o
  14   5   2      217.12      256.24      4.10 o
  15   5   2        0.42        1.78      0.65 o
 -13   6   2       31.21       27.86      0.88 o
 -12   6   2       50.99       53.92      1.39 o
 -11   6   2       31.14       27.95      1.11 o
 -10   6   2      141.84      131.22      2.82 o
  -9   6   2       50.04       49.47      1.41 o
  -8   6   2       21.06       17.19      1.03 o
  -7   6   2        6.41        4.66      0.77 o
  -6   6   2      342.89      330.09      5.61 o
  -5   6   2      134.50      128.70      4.02 o
  -4   6   2      370.13      379.32      6.26 o
  -3   6   2     2019.12     1988.00     44.54 o
  -2   6   2       91.38       82.14      1.78 o
  -1   6   2        9.63        8.42      0.66 o
   0   6   2       78.81       73.90      1.78 o
   1   6   2        0.09        1.46      0.47 o
   2   6   2      534.01      537.24      8.81 o
   3   6   2      181.62      191.05      3.79 o
   4   6   2      888.00      898.13     17.03 o
   5   6   2      377.07      375.22      6.79 o
   6   6   2       31.34       30.55      1.48 o
   7   6   2       39.03       36.38      1.30 o
   8   6   2        1.08        3.67      0.94 o
   9   6   2       36.34       33.34      1.06 o
  10   6   2       54.15       46.82      1.30 o
  11   6   2       26.69       22.73      1.00 o
  12   6   2        0.48        0.65      0.36 o
  13   6   2       40.39       41.78      1.33 o
 -12   7   2        2.18        2.32      0.65 o
 -11   7   2        1.40        0.89      0.46 o
 -10   7   2        2.87        2.42      0.52 o
  -9   7   2       18.21       19.94      0.91 o
  -8   7   2        6.33        5.55      0.60 o
  -7   7   2      110.89      108.95      2.33 o
  -6   7   2       47.91       41.87      1.47 o
  -5   7   2      190.37      186.56      3.77 o
  -4   7   2        1.19        0.61      0.49 o
  -3   7   2      838.50      777.21     20.17 o
  -2   7   2       16.47       18.08      1.21 o
  -1   7   2      148.04      163.64      4.05 o
   0   7   2      146.92      161.00      4.37 o
   1   7   2        4.54        6.64      0.79 o
   2   7   2       11.08        9.49      0.87 o
   3   7   2      214.67      186.29      3.82 o
   4   7   2        1.51        0.58      0.62 o
   5   7   2        1.30        3.14      1.29 o
   6   7   2      108.65      117.17      2.69 o
   7   7   2       36.82       33.98      1.36 o
   8   7   2       17.64       17.41      1.11 o
   9   7   2       19.26       20.58      1.19 o
  10   7   2       22.46       26.64      1.16 o
  11   7   2        0.79        0.89      0.55 o
  -9   8   2        1.24        0.86      0.63 o
  -8   8   2       26.23       36.00      1.34 o
  -7   8   2        3.79        3.45      0.82 o
  -6   8   2      117.74      100.85      2.65 o
  -5   8   2      121.91      120.40      3.45 o
  -4   8   2       23.89       19.07      1.31 o
  -3   8   2       51.99       48.42      1.25 o
  -2   8   2        4.13        5.14      0.73 o
  -1   8   2        0.58        1.76      0.82 o
   0   8   2       15.01       16.99      1.76 o
   1   8   2        0.30        0.59      0.91 o
   2   8   2       30.37       27.55      2.47 o
   3   8   2        3.39        3.80      0.96 o
   4   8   2        0.13       -0.13      0.63 o
   5   8   2        4.05        6.49      0.89 o
   6   8   2        8.96        7.07      1.04 o
   7   8   2       36.81       44.16      1.65 o
   8   8   2       48.47       57.77      1.48 o
   9   8   2       19.84       18.35      1.00 o
  -5   9   2       79.95       76.15      5.46 o
  -4   9   2        0.77        0.77      0.56 o
  -3   9   2        0.06       -0.07      0.37 o
  -2   9   2        3.58        1.71      0.85 o
  -1   9   2       80.67       84.30      2.71 o
   0   9   2        0.37       -0.08      0.85 o
   1   9   2       14.57       11.86      6.34 o
   2   9   2       48.81       43.64      5.05 o
   3   9   2       32.51       29.80      2.19 o
   4   9   2       25.57       21.55      1.53 o
   5   9   2        0.37        0.60      0.68 o
 -17   1   3       20.17       19.99      1.44 o
 -16   1   3      163.40      159.65      3.21 o
 -15   1   3       28.97       32.31      3.83 o
 -14   1   3       46.94       55.00      1.59 o
 -13   1   3      960.44      862.43     15.91 o
 -12   1   3      530.98      515.36      8.60 o
 -11   1   3       20.50       22.55      1.11 o
 -10   1   3       61.96       55.18      0.77 o
  -9   1   3       11.55        8.16      0.27 o
  -8   1   3      155.05      177.61      1.73 o
  -7   1   3     1430.99     1532.80     14.57 o
  -6   1   3      380.12      366.90      2.90 o
  -5   1   3      805.28      783.62      6.18 o
  -4   1   3        9.42        8.88      0.29 o
  -3   1   3     2518.38     2406.79     24.39 o
  -2   1   3     4539.90     4439.03     53.37 o
  -1   1   3     1050.96     1047.80      8.99 o
   0   1   3        9.79       12.51      0.39 o
   1   1   3      587.22      561.55      4.09 o
   2   1   3     1854.31     1768.88     16.15 o
   3   1   3     2627.68     2548.92     25.87 o
   4   1   3        0.52        1.30      0.21 o
   5   1   3      348.65      379.82      3.46 o
   6   1   3      607.48      569.93      4.89 o
   7   1   3     1310.76     1324.15     12.38 o
   8   1   3      669.80      711.31      6.82 o
   9   1   3       20.51       20.31      0.45 o
  10   1   3     1666.11     1552.65     22.93 o
  11   1   3     1002.81      952.76     12.86 o
  12   1   3      514.33      479.58      7.11 o
  13   1   3     1726.11     1728.36     33.44 o
  14   1   3      358.60      368.68      6.01 o
  15   1   3       21.96       21.94      0.95 o
  16   1   3        1.73        1.67      0.39 o
  17   1   3        0.00        0.12      0.35 o
 -17   2   3       22.12       33.22      1.41 o
 -16   2   3        2.50        2.37      0.56 o
 -15   2   3       48.57       48.26      1.56 o
 -14   2   3      221.44      199.37      3.69 o
 -13   2   3       32.78       23.82      1.27 o
 -12   2   3       82.92       86.25      1.93 o
 -11   2   3        0.92        4.44      0.58 o
 -10   2   3      880.22      873.32     12.96 o
  -9   2   3      138.04      138.58      1.74 o
  -8   2   3      873.73      857.66      8.01 o
  -7   2   3       61.25       63.29      0.69 o
  -6   2   3      486.62      488.64      3.93 o
  -5   2   3       32.91       48.17      0.52 o
  -4   2   3        1.07        2.31      0.30 o
  -3   2   3       34.75       40.21      0.59 o
  -2   2   3      240.92      230.74      1.72 o
  -1   2   3     1121.87     1114.30     10.47 o
   0   2   3      314.66      298.54      2.16 o
   1   2   3     3144.86     3062.07     35.84 o
   2   2   3      565.91      573.69      6.26 o
   3   2   3      416.14      412.69      3.92 o
   4   2   3       17.36       15.23      0.37 o
   5   2   3      586.88      625.06      5.94 o
   6   2   3        1.02        0.95      0.17 o
   7   2   3      548.25      601.13      5.53 o
   8   2   3      126.73      133.56      1.45 o
   9   2   3      167.79      143.84      1.89 o
  10   2   3     1231.82     1153.16     16.89 o
  11   2   3        0.00        0.43      0.36 o
  12   2   3     1841.21     1801.52     31.54 o
  13   2   3      269.20      247.45      4.54 o
  14   2   3       26.68       19.90      0.88 o
  15   2   3        1.73        0.38      0.45 o
  16   2   3       14.79       14.01      0.85 o
  17   2   3        1.20        0.56      0.64 o
 -16   3   3       35.32       32.67      1.07 o
 -15   3   3       50.82       56.73      1.51 o
 -14   3   3      133.26      113.80      2.47 o
 -13   3   3      101.16       94.22      1.90 o
 -12   3   3       23.34       24.14      0.97 o
 -11   3   3       65.74       74.10      1.50 o
 -10   3   3      321.38      320.55      4.78 o
  -9   3   3       13.08       15.32      0.89 o
  -8   3   3        0.41        1.34      0.30 o
  -7   3   3       80.47       76.82      0.91 o
  -6   3   3       31.78       29.82      0.55 o
  -5   3   3      569.29      557.74      5.20 o
  -4   3   3        3.35        5.36      0.36 o
  -3   3   3      142.04      147.36      1.22 o
  -2   3   3       23.13       27.51      0.33 o
  -1   3   3        0.45        1.40      0.18 o
   0   3   3       52.42       50.10      0.51 o
   1   3   3        7.24        7.71      0.32 o
   2   3   3       32.22       27.60      0.32 o
   3   3   3      948.61      974.01      9.43 o
   4   3   3      235.90      241.69      2.19 o
   5   3   3      313.15      342.77      3.34 o
   6   3   3      273.90      292.51      3.02 o
   7   3   3      226.10      228.77      2.56 o
   8   3   3      250.13      256.09      2.89 o
   9   3   3       25.79       28.37      0.88 o
  10   3   3      500.76      475.59      7.31 o
  11   3   3      318.10      309.38      4.97 o
  12   3   3       16.61       16.04      0.88 o
  13   3   3      206.41      210.05      3.59 o
  14   3   3        0.70        1.61      0.61 o
  15   3   3      222.11      246.75      4.71 o
  16   3   3        3.59        2.01      0.60 o
 -16   4   3        0.12        0.28      0.44 o
 -15   4   3       55.50       50.23      1.99 o
 -14   4   3       46.47       39.67      1.25 o
 -13   4   3       20.03       17.58      0.77 o
 -12   4   3       18.06       16.48      0.88 o
 -11   4   3      265.78      248.91      3.62 o
 -10   4   3      419.58      400.48      5.97 o
  -9   4   3       67.18       61.83      1.30 o
  -8   4   3      251.84      221.60      3.12 o
  -7   4   3     1145.82     1116.42     17.93 o
  -6   4   3      356.08      344.96      5.31 o
  -5   4   3       58.11       62.09      1.28 o
  -4   4   3       15.12       16.78      0.53 o
  -3   4   3      214.66      237.28      2.44 o
  -2   4   3      302.10      297.08      2.72 o
  -1   4   3      300.57      319.77      2.52 o
   0   4   3      576.40      603.64      5.17 o
   1   4   3       68.19       87.55      1.02 o
   2   4   3     1118.41     1199.75     11.61 o
   3   4   3      519.45      555.25      5.48 o
   4   4   3        8.39       12.83      0.37 o
   5   4   3        0.01        1.86      0.41 o
   6   4   3      432.03      409.70      4.98 o
   7   4   3      968.26      971.68     12.89 o
   8   4   3      194.50      189.10      2.70 o
   9   4   3        0.49        0.78      0.38 o
  10   4   3       38.89       36.49      1.35 o
  11   4   3      156.45      159.08      3.05 o
  12   4   3      116.30      112.88      2.48 o
  13   4   3        7.88        7.26      1.00 o
  14   4   3       26.54       28.73      1.08 o
  15   4   3        1.55        2.12      0.61 o
 -15   5   3       27.53       24.85      1.54 o
 -14   5   3        8.19       10.84      0.61 o
 -13   5   3        0.18        0.05      0.36 o
 -12   5   3       49.91       48.13      1.41 o
 -11   5   3       63.36       54.87      1.50 o
 -10   5   3      245.92      221.91      4.05 o
  -9   5   3       16.30       17.84      1.38 o
  -8   5   3       29.99       27.00      0.94 o
  -7   5   3        0.13        0.18      0.35 o
  -6   5   3      151.97      136.25      2.00 o
  -5   5   3        5.03        6.37      0.50 o
  -4   5   3      347.05      350.33      5.12 o
  -3   5   3        1.29        1.80      0.32 o
  -2   5   3       77.03       77.59      1.08 o
  -1   5   3       26.12       22.16      0.61 o
   0   5   3       13.15       17.77      0.42 o
   1   5   3       54.53       52.26      0.62 o
   2   5   3        0.01        1.54      0.30 o
   3   5   3        5.84        4.68      0.33 o
   4   5   3        0.36        1.71      0.45 o
   5   5   3      104.43      102.73      1.53 o
   6   5   3      185.84      174.63      2.60 o
   7   5   3      223.87      222.53      3.99 o
   8   5   3       81.79       71.83      1.60 o
   9   5   3      455.73      424.07      6.82 o
  10   5   3      855.33      840.06     14.22 o
  11   5   3       39.93       37.98      1.46 o
  12   5   3        4.70        5.48      0.69 o
  13   5   3       23.98       23.21      1.04 o
  14   5   3        9.01        7.99      0.72 o
 -13   6   3        7.93       10.58      0.64 o
 -12   6   3        3.64        2.54      0.50 o
 -11   6   3      136.38      135.28      2.50 o
 -10   6   3        3.49        4.33      0.62 o
  -9   6   3      322.52      290.83      5.09 o
  -8   6   3       26.53       22.82      1.16 o
  -7   6   3        5.88        4.63      0.63 o
  -6   6   3      189.89      170.86      3.05 o
  -5   6   3        0.72        1.83      0.45 o
  -4   6   3     1423.29     1377.28     31.77 o
  -3   6   3      138.89      140.22      2.63 o
  -2   6   3        8.34        8.06      0.94 o
  -1   6   3        0.06        1.86      1.34 o
   0   6   3      130.28      121.90      2.59 o
   1   6   3        9.04        7.58      0.67 o
   2   6   3      509.71      485.28      7.84 o
   3   6   3      191.47      179.05      2.95 o
   4   6   3        3.45        3.92      1.08 o
   5   6   3       36.67       39.63      1.26 o
   6   6   3       41.15       39.67      1.29 o
   7   6   3      245.03      244.09      4.63 o
   8   6   3        0.35        0.60      0.53 o
   9   6   3        3.87        2.80      0.67 o
  10   6   3      220.09      199.71      3.33 o
  11   6   3        0.00        0.04      0.40 o
  12   6   3        4.10        3.44      0.59 o
  13   6   3       41.99       50.80      1.25 o
 -11   7   3        8.77        9.23      0.76 o
 -10   7   3        6.14        5.20      0.60 o
  -9   7   3        1.05        1.61      0.52 o
  -8   7   3       17.01       17.26      0.88 o
  -7   7   3       29.81       30.24      1.09 o
  -6   7   3       37.51       35.19      1.77 o
  -5   7   3      590.55      557.12     12.43 o
  -4   7   3       18.98       17.90      1.16 o
  -3   7   3      629.67      588.92     13.75 o
  -2   7   3      498.31      486.59     10.78 o
  -1   7   3       81.83       80.87      2.53 o
   0   7   3       88.72       89.56      2.41 o
   1   7   3       46.56       47.93      2.13 o
   2   7   3        8.03        8.05      0.92 o
   3   7   3       42.93       50.35      2.57 o
   4   7   3        0.76        1.07      0.64 o
   5   7   3        5.66        6.72      0.92 o
   6   7   3       23.71       23.21      1.25 o
   7   7   3        2.06        2.56      0.70 o
   8   7   3        4.26        5.78      0.76 o
   9   7   3       14.07       11.83      0.99 o
  10   7   3       42.31       45.27      1.68 o
  11   7   3       57.76       58.72      5.12 o
  -9   8   3       21.19       23.49      1.30 o
  -8   8   3       37.18       31.61      1.68 o
  -7   8   3        0.05        0.21      0.70 o
  -6   8   3       29.86       29.72      2.93 o
  -5   8   3      104.30      102.24      3.70 o
  -4   8   3      475.81      466.66      9.38 o
  -3   8   3        8.56        7.37      0.82 o
  -2   8   3        0.32       -0.25      0.42 o
  -1   8   3        2.10        1.85      0.66 o
   0   8   3        0.18        0.39      0.67 o
   1   8   3      191.61      185.09      9.33 o
   2   8   3       33.64       39.20      2.59 o
   3   8   3        0.14        0.42      1.17 o
   4   8   3      157.50      146.41      5.22 o
   5   8   3       56.28       54.89      2.11 o
   6   8   3        0.33       -0.01      0.40 o
   7   8   3       21.28       23.01      1.73 o
   8   8   3        1.07        1.38      0.39 o
   9   8   3       21.27       26.68      1.45 o
  -5   9   3       56.35       57.51     34.21 o
  -4   9   3       69.68       57.42      7.30 o
  -3   9   3        5.70        9.69      1.42 o
  -2   9   3        0.58        0.21      0.43 o
  -1   9   3        2.81        4.07      1.20 o
   0   9   3       21.18       26.95      2.46 o
   1   9   3       12.80       15.64      2.21 o
   2   9   3        1.50        1.57      1.15 o
   3   9   3       24.18       17.61     12.93 o
   4   9   3       41.08       42.42     24.42 o
 -17   0   4        1.82        2.12      1.14 o
 -16   0   4      318.72      331.86      9.05 o
 -15   0   4      267.62      235.02      6.10 o
 -14   0   4        3.80        2.79      0.99 o
 -13   0   4        9.55       10.91      1.37 o
 -12   0   4       75.83       68.62      1.81 o
 -11   0   4        6.92        7.82      0.85 o
 -10   0   4      101.24       93.50      1.85 o
  -9   0   4       34.50       42.23      1.48 o
  -8   0   4      274.66      255.24      4.52 o
  -7   0   4      147.68      140.04      1.73 o
  -6   0   4      842.52      843.98     15.74 o
  -5   0   4      454.33      421.98      4.40 o
  -4   0   4     1049.70     1079.32     14.69 o
  -3   0   4      435.69      420.17      4.47 o
  -2   0   4     6452.42     6649.05    124.26 o
  -1   0   4    34095.55    43406.43   1445.64 o
   0   0   4    27909.07    36520.34   1086.52 o
   1   0   4    17440.20    21062.38    540.29 o
   2   0   4     4500.68     4465.46     68.34 o
   3   0   4     2475.51     2549.35     36.47 o
   4   0   4        0.08        4.36      0.77 o
   5   0   4      425.80      451.29      5.60 o
   6   0   4     3401.48     3650.82     61.49 o
   7   0   4     1646.84     1825.34     25.73 o
   8   0   4       33.75       25.02      0.64 o
   9   0   4      270.85      248.03      3.55 o
  10   0   4      691.08      617.66     15.83 o
  11   0   4     1682.13     1649.29     39.88 o
  12   0   4       18.90       21.23      1.88 o
  13   0   4        4.50        4.50      0.75 o
  14   0   4       28.64       29.53      1.74 o
  15   0   4        7.12        6.43      0.74 o
  16   0   4        8.85        8.59      1.91 o
  17   0   4       13.49       14.65      1.40 o
 -17   1   4        8.49       11.82      0.90 o
 -16   1   4       31.13       31.87      1.12 o
 -15   1   4        3.61        3.08      0.57 o
 -14   1   4      123.02      125.18      2.45 o
 -13   1   4      170.20      181.11      3.28 o
 -12   1   4       15.09       13.80      0.77 o
 -11   1   4       34.61       30.62      1.05 o
 -10   1   4        2.24        3.91      0.64 o
  -9   1   4      177.58      171.00      1.63 o
  -8   1   4      219.58      211.64      1.76 o
  -7   1   4      231.59      255.16      2.21 o
  -6   1   4      358.35      367.41      2.70 o
  -5   1   4       57.19       54.09      0.68 o
  -4   1   4      337.22      319.57      2.95 o
  -3   1   4       10.68       10.15      0.26 o
  -2   1   4      260.18      240.58      1.81 o
  -1   1   4       18.30       17.20      0.37 o
   0   1   4      415.24      403.65      3.39 o
   1   1   4      486.74      476.17      4.71 o
   2   1   4       11.87       10.40      0.26 o
   3   1   4      175.13      187.25      1.55 o
   4   1   4       99.96       80.92      0.77 o
   5   1   4      379.77      390.68      3.79 o
   6   1   4     1373.61     1492.41     14.19 o
   7   1   4      435.09      453.10      3.75 o
   8   1   4      258.98      254.25      2.12 o
   9   1   4       49.66       40.54      0.73 o
  10   1   4       12.15       11.57      0.56 o
  11   1   4      151.70      145.65      2.18 o
  12   1   4      124.11      112.69      2.08 o
  13   1   4      351.58      349.76      5.81 o
  14   1   4       37.12       37.74      1.20 o
  15   1   4        1.61        1.40      0.42 o
  16   1   4       53.93       57.62      1.25 o
  17   1   4       42.78       50.26      2.18 o
 -17   2   4        5.43        4.93      0.75 o
 -16   2   4       87.72       80.85      1.72 o
 -15   2   4       59.09       55.96      1.49 o
 -14   2   4        6.63        6.27      0.71 o
 -13   2   4       19.88       13.62      1.07 o
 -12   2   4      201.66      191.87      3.49 o
 -11   2   4      415.02      400.81      6.44 o
 -10   2   4      571.50      526.32      7.07 o
  -9   2   4        6.82        6.82      0.44 o
  -8   2   4      261.33      265.62      2.36 o
  -7   2   4      759.20      750.04      7.53 o
  -6   2   4       21.19       25.06      0.43 o
  -5   2   4        7.93       10.54      0.35 o
  -4   2   4        0.13        1.01      0.20 o
  -3   2   4       47.94       50.17      0.57 o
  -2   2   4       15.33       13.39      0.49 o
  -1   2   4       15.79       13.37      0.25 o
   0   2   4      190.06      194.83      1.82 o
   1   2   4        0.43        1.58      0.29 o
   2   2   4      752.21      718.47      6.64 o
   3   2   4       60.12       65.00      0.73 o
   4   2   4      387.82      410.06      3.22 o
   5   2   4        4.52        6.96      0.29 o
   6   2   4     3024.76     3206.61     37.93 o
   7   2   4       19.26       22.31      0.53 o
   8   2   4      235.00      211.66      2.89 o
   9   2   4      136.06      147.26      2.37 o
  10   2   4       78.32       71.00      1.44 o
  11   2   4     1799.19     1755.04     30.33 o
  12   2   4       14.05       18.75      1.38 o
  13   2   4        7.47        9.98      0.73 o
  14   2   4       62.25       58.24      1.41 o
  15   2   4       15.78       19.34      1.06 o
  16   2   4        0.01       -0.03      0.35 o
 -16   3   4        0.14        0.17      0.39 o
 -15   3   4        3.60        6.72      0.68 o
 -14   3   4       23.71       25.56      1.11 o
 -13   3   4        4.18        5.83      0.71 o
 -12   3   4        8.16        8.92      0.64 o
 -11   3   4      102.67       95.20      1.89 o
 -10   3   4        0.12        2.10      0.74 o
  -9   3   4       64.77       62.52      1.26 o
  -8   3   4      154.60      141.30      1.90 o
  -7   3   4       16.37       16.05      0.47 o
  -6   3   4       59.06       69.21      0.98 o
  -5   3   4      444.20      484.00      4.23 o
  -4   3   4      287.54      295.01      2.50 o
  -3   3   4      102.88      113.25      1.04 o
  -2   3   4       53.48       59.86      0.56 o
  -1   3   4        1.00        4.05      0.24 o
   0   3   4        0.90        1.09      0.24 o
   1   3   4      319.40      314.23      2.68 o
   2   3   4       61.32       46.48      0.53 o
   3   3   4       35.17       47.51      0.51 o
   4   3   4      568.10      576.22      5.88 o
   5   3   4     1252.65     1392.58     16.43 o
   6   3   4      156.13      149.07      1.55 o
   7   3   4        0.36        1.29      0.32 o
   8   3   4       25.28       17.99      0.66 o
   9   3   4      397.30      357.99      5.45 o
  10   3   4       97.01       87.44      1.93 o
  11   3   4      267.72      260.83      4.41 o
  12   3   4      760.61      738.76     12.56 o
  13   3   4       82.00       84.31      1.78 o
  14   3   4        9.51        8.93      0.70 o
  15   3   4        3.60        1.67      0.70 o
  16   3   4        0.01        0.41      0.44 o
 -15   4   4        0.05       -0.02      0.29 o
 -14   4   4        2.35        2.94      0.48 o
 -13   4   4        0.90        0.70      0.38 o
 -12   4   4       13.78       15.02      0.74 o
 -11   4   4       10.29       10.70      0.73 o
 -10   4   4      159.97      153.05      2.70 o
  -9   4   4      299.10      300.26      4.90 o
  -8   4   4        1.53        1.98      0.47 o
  -7   4   4        2.39        3.46      0.49 o
  -6   4   4        1.27        1.87      0.37 o
  -5   4   4       11.43       12.53      0.50 o
  -4   4   4       95.32       90.41      1.16 o
  -3   4   4       91.56      102.09      1.15 o
  -2   4   4      195.27      232.49      2.12 o
  -1   4   4      802.18      866.69      8.61 o
   0   4   4      353.32      347.89      2.88 o
   1   4   4      538.12      577.88      5.17 o
   2   4   4      315.91      360.77      3.23 o
   3   4   4       79.70       95.39      2.28 o
   4   4   4        1.46        2.24      0.26 o
   5   4   4       26.04       20.57      0.57 o
   6   4   4       67.35       70.87      1.32 o
   7   4   4       13.63       16.45      0.76 o
   8   4   4      431.60      427.94      6.54 o
   9   4   4     1226.97     1135.99     24.72 o
  10   4   4       46.62       46.33      1.60 o
  11   4   4       65.70       67.19      2.10 o
  12   4   4       44.07       43.17      2.14 o
  13   4   4        0.29        0.69      0.50 o
  14   4   4        0.10        0.09      0.41 o
  15   4   4        5.08        5.23      0.71 o
 -14   5   4        2.59        2.28      0.38 o
 -13   5   4       12.03       11.59      0.71 o
 -12   5   4       37.94       44.14      1.23 o
 -11   5   4      252.25      236.75      3.82 o
 -10   5   4      148.77      142.36      3.56 o
  -9   5   4      136.32      136.26      2.55 o
  -8   5   4      689.31      642.48      9.85 o
  -7   5   4       11.83       12.79      0.60 o
  -6   5   4        2.22        4.19      0.46 o
  -5   5   4       27.57       26.31      0.85 o
  -4   5   4       55.37       59.21      1.40 o
  -3   5   4        7.54        5.68      0.51 o
  -2   5   4        5.62        7.77      0.73 o
  -1   5   4       29.45       34.59      1.17 o
   0   5   4      110.77      114.10      1.54 o
   1   5   4       31.10       32.09      0.73 o
   2   5   4      185.86      189.23      2.24 o
   3   5   4       53.75       52.59      0.87 o
   4   5   4       24.23       26.15      0.79 o
   5   5   4        6.63        6.20      0.59 o
   6   5   4        0.31        0.56      0.38 o
   7   5   4        6.71        7.45      0.78 o
   8   5   4      157.22      153.35      2.98 o
   9   5   4     1425.11     1390.85     25.84 o
  10   5   4       15.62       20.33      1.05 o
  11   5   4        0.00        0.96      0.53 o
  12   5   4      113.85      106.80      2.43 o
  13   5   4       32.13       39.16      1.25 o
  14   5   4        1.30        0.49      0.45 o
 -13   6   4       51.31       54.60      1.37 o
 -12   6   4        9.83        8.55      0.63 o
 -11   6   4       55.86       55.70      1.47 o
 -10   6   4        0.27        0.34      0.45 o
  -9   6   4      227.72      216.40      4.63 o
  -8   6   4        7.70       13.07      3.90 o
  -7   6   4       10.22       10.59      1.04 o
  -6   6   4        6.82        9.66      1.36 o
  -5   6   4       26.84       26.27      1.23 o
  -4   6   4        5.29        5.32      0.83 o
  -3   6   4       52.52       52.52      1.73 o
  -2   6   4       13.72       12.73      0.81 o
  -1   6   4       43.93       42.23      1.32 o
   0   6   4      532.35      544.28     11.65 o
   1   6   4       13.28       12.76      0.80 o
   2   6   4      247.06      249.79      5.76 o
   3   6   4       27.20       22.04      0.81 o
   4   6   4        6.72        8.79      0.69 o
   5   6   4       13.50       14.35      0.81 o
   6   6   4        6.85        7.12      0.81 o
   7   6   4       32.24       27.28      1.07 o
   8   6   4        7.63        8.02      0.70 o
   9   6   4      499.82      484.31      8.07 o
  10   6   4       12.16       15.26      0.89 o
  11   6   4       12.61       14.61      1.48 o
  12   6   4        0.12        0.37      0.44 o
  13   6   4        1.60        1.58      0.62 o
 -11   7   4      114.43      125.32      2.61 o
 -10   7   4        0.60        1.42      0.53 o
  -9   7   4        0.11        0.90      0.51 o
  -8   7   4        0.49        0.17      0.56 o
  -7   7   4       47.07       41.70      1.74 o
  -6   7   4       18.47       17.33      1.61 o
  -5   7   4       84.99       85.36      2.56 o
  -4   7   4        5.57        9.26      1.18 o
  -3   7   4      346.90      336.69      6.66 o
  -2   7   4      260.49      248.30      5.11 o
  -1   7   4      114.90      112.31      2.49 o
   0   7   4        0.02        0.73      0.78 o
   1   7   4      174.08      167.58      5.12 o
   2   7   4      835.10      826.73     30.85 o
   3   7   4       26.39       25.69      1.31 o
   4   7   4        0.11        1.20      0.63 o
   5   7   4        9.77        9.51      0.81 o
   6   7   4       23.70       22.82      1.33 o
   7   7   4       43.92       48.65      1.93 o
   8   7   4        0.81        0.72      0.47 o
   9   7   4      218.76      254.26      4.58 o
  10   7   4        0.29        0.73      0.35 o
  11   7   4        1.29        1.17      0.59 o
  -8   8   4        4.07        5.45      1.71 o
  -7   8   4        0.99        0.30      0.91 o
  -6   8   4       88.29       77.54      2.77 o
  -5   8   4        8.82       10.80      3.00 o
  -4   8   4        5.29        5.15      1.10 o
  -3   8   4        0.23        0.20      0.48 o
  -2   8   4        2.17        3.41      0.60 o
  -1   8   4       22.95       28.48      1.07 o
   0   8   4        0.18        0.69      0.73 o
   1   8   4       20.39       17.85      1.39 o
   2   8   4       36.44       34.35      2.40 o
   3   8   4       24.90       30.70      2.28 o
   4   8   4       54.54       48.35      3.30 o
   5   8   4       33.95       28.80      2.02 o
   6   8   4        5.78        3.43      1.00 o
   7   8   4        0.92        0.36      0.55 o
   8   8   4        0.00        0.02      0.49 o
  -4   9   4        7.55        3.02      1.78 o
  -3   9   4      177.99      183.73     11.22 o
  -2   9   4        1.12       -0.02      1.74 o
  -1   9   4        8.05       10.56      2.73 o
   0   9   4        6.72        5.00      1.65 o
   1   9   4        0.01       -0.76      1.24 o
   2   9   4       79.27       87.65      3.38 o
   3   9   4        0.86        0.92      1.08 o
 -17   1   5        8.11        2.90      0.62 o
 -16   1   5        2.25        2.65      0.72 o
 -15   1   5        4.48        4.31      0.77 o
 -14   1   5        2.58        2.48      0.56 o
 -13   1   5       31.18       30.82      1.08 o
 -12   1   5       67.15       61.30      1.39 o
 -11   1   5        8.55       10.37      0.72 o
 -10   1   5       23.00       21.15      0.73 o
  -9   1   5        0.17        1.44      0.39 o
  -8   1   5        6.53       12.18      0.33 o
  -7   1   5      653.16      660.34      5.77 o
  -6   1   5      762.79      684.87      7.93 o
  -5   1   5      145.93      138.57      1.15 o
  -4   1   5       33.16       32.07      0.49 o
  -3   1   5       27.87       27.83      0.38 o
  -2   1   5      141.33      140.58      1.58 o
  -1   1   5      594.02      638.65      6.92 o
   0   1   5       48.33       45.52      0.56 o
   1   1   5      197.53      225.59      1.89 o
   2   1   5     4000.71     4248.82     53.70 o
   3   1   5      864.07      955.25      7.80 o
   4   1   5     4012.63     4465.10     56.19 o
   5   1   5      297.50      335.76      2.44 o
   6   1   5      106.50      101.67      1.12 o
   7   1   5      555.61      602.43      5.34 o
   8   1   5      151.91      136.91      1.43 o
   9   1   5       36.96       36.00      0.71 o
  10   1   5      125.56      121.90      1.69 o
  11   1   5       42.49       40.23      1.12 o
  12   1   5      167.14      154.71      2.88 o
  13   1   5      690.68      677.30     11.15 o
  14   1   5      208.65      205.02      3.18 o
  15   1   5       41.03       41.87      1.35 o
  16   1   5        1.09        1.43      0.44 o
 -16   2   5       22.46       21.00      0.92 o
 -15   2   5       13.74       11.26      0.81 o
 -14   2   5      124.97      117.92      2.16 o
 -13   2   5      258.94      244.22      4.14 o
 -12   2   5      771.28      757.49     12.94 o
 -11   2   5      188.00      182.99      3.52 o
 -10   2   5      307.81      313.87      4.98 o
  -9   2   5        4.76        5.21      0.41 o
  -8   2   5      468.69      474.68      4.67 o
  -7   2   5      125.34      105.97      1.38 o
  -6   2   5      232.30      220.56      2.05 o
  -5   2   5        0.48        0.71      0.19 o
  -4   2   5       29.30       27.34      0.54 o
  -3   2   5      717.23      713.37      5.82 o
  -2   2   5      463.35      526.67      3.88 o
  -1   2   5      727.22      764.08      6.50 o
   0   2   5       61.75       59.48      1.28 o
   1   2   5     2001.19     2132.88     22.83 o
   2   2   5      167.58      187.51      1.56 o
   3   2   5      424.05      411.16      4.28 o
   4   2   5      459.74      486.59      4.50 o
   5   2   5      371.42      414.80      4.28 o
   6   2   5      994.38     1050.46     10.08 o
   7   2   5      112.72      102.71      1.48 o
   8   2   5       40.51       36.49      1.11 o
   9   2   5      710.62      692.87     11.35 o
  10   2   5       44.05       43.30      1.22 o
  11   2   5       30.20       28.75      1.03 o
  12   2   5        1.37        1.45      0.49 o
  13   2   5        7.80        7.41      0.59 o
  14   2   5        0.56        0.53      0.56 o
  15   2   5        0.08       -0.29      0.48 o
  16   2   5       11.83       13.95      0.75 o
 -16   3   5       74.22       67.25      4.12 o
 -15   3   5       11.05        9.78      0.56 o
 -14   3   5        0.87        1.22      0.44 o
 -13   3   5        9.85       10.24      0.82 o
 -12   3   5        0.44        0.83      0.47 o
 -11   3   5       13.59        9.44      0.71 o
 -10   3   5        3.53        3.23      0.43 o
  -9   3   5       67.83       59.89      1.17 o
  -8   3   5      105.82       98.81      1.56 o
  -7   3   5        5.33        6.61      0.62 o
  -6   3   5       58.30       67.15      0.93 o
  -5   3   5     1025.27     1067.79     10.84 o
  -4   3   5       35.87       36.04      0.55 o
  -3   3   5      196.70      198.81      1.81 o
  -2   3   5      268.65      286.12      2.39 o
  -1   3   5      106.51      118.47      1.20 o
   0   3   5        3.27        6.21      0.42 o
   1   3   5       19.59       25.11      0.41 o
   2   3   5      119.12      125.75      1.45 o
   3   3   5       54.07       52.92      0.79 o
   4   3   5      292.73      317.06      2.94 o
   5   3   5       34.41       37.77      0.64 o
   6   3   5        1.72        1.48      0.25 o
   7   3   5      221.09      224.41      2.86 o
   8   3   5      308.23      299.94      4.50 o
   9   3   5       72.56       67.70      1.57 o
  10   3   5      117.00      112.59      2.27 o
  11   3   5       54.92       53.54      1.30 o
  12   3   5        9.06       10.12      0.82 o
  13   3   5        0.69        0.88      0.51 o
  14   3   5        4.14        3.13      0.55 o
  15   3   5       56.33       51.63      1.91 o
 -15   4   5       34.58       37.70      1.71 o
 -14   4   5        0.57        0.86      0.40 o
 -13   4   5       20.43       24.03      1.28 o
 -12   4   5        6.68        5.92      0.61 o
 -11   4   5       39.46       36.95      1.12 o
 -10   4   5      123.21      121.86      2.18 o
  -9   4   5        1.25        2.24      0.46 o
  -8   4   5      113.27      106.23      2.08 o
  -7   4   5      303.98      306.76      9.43 o
  -6   4   5       39.43       42.55      2.02 o
  -5   4   5       87.27       73.78      1.40 o
  -4   4   5      103.63      103.88      1.63 o
  -3   4   5      569.68      553.74      5.74 o
  -2   4   5     1495.06     1647.20     20.23 o
  -1   4   5       43.11       41.53      0.66 o
   0   4   5      587.54      599.86      6.38 o
   1   4   5      443.65      437.06      4.24 o
   2   4   5      630.56      690.08      7.35 o
   3   4   5        0.37        2.06      0.45 o
   4   4   5       12.48       14.19      0.58 o
   5   4   5      756.78      790.39     12.76 o
   6   4   5      389.73      355.31      4.78 o
   7   4   5       46.10       37.88      0.96 o
   8   4   5      532.06      508.18      7.39 o
   9   4   5      621.72      604.09      9.63 o
  10   4   5      112.76      111.11      2.41 o
  11   4   5       13.75       13.36      0.90 o
  12   4   5       24.73       26.29      1.04 o
  13   4   5       56.39       63.87      1.58 o
  14   4   5        5.17        3.96      0.57 o
  15   4   5        2.62        1.85      0.58 o
 -14   5   5        7.35       11.46      1.00 o
 -13   5   5       13.17       13.27      1.22 o
 -12   5   5       17.14       17.45      0.86 o
 -11   5   5       80.92       84.64      1.97 o
 -10   5   5      717.65      710.34     12.70 o
  -9   5   5      242.12      228.95      4.29 o
  -8   5   5      283.43      276.75      4.87 o
  -7   5   5        9.58        8.51      0.67 o
  -6   5   5       22.47       23.80      0.94 o
  -5   5   5       44.65       44.85      1.15 o
  -4   5   5       36.53       38.63      1.33 o
  -3   5   5       58.46       51.77      1.42 o
  -2   5   5       15.48       21.93      1.17 o
  -1   5   5       65.06       69.26      1.56 o
   0   5   5       27.94       36.12      0.91 o
   1   5   5      248.77      253.51      3.91 o
   2   5   5        1.03        1.59      0.49 o
   3   5   5       26.87       30.24      0.78 o
   4   5   5       34.14       34.90      0.94 o
   5   5   5      146.19      138.21      2.24 o
   6   5   5       20.25       20.24      0.85 o
   7   5   5       17.57       16.68      0.85 o
   8   5   5       92.66       87.14      1.87 o
   9   5   5        8.76       11.31      1.05 o
  10   5   5      510.76      497.62      8.62 o
  11   5   5        2.17        3.45      0.69 o
  12   5   5       74.82       69.11      1.77 o
  13   5   5        1.34        1.32      0.55 o
  14   5   5       62.04       70.51      1.56 o
 -13   6   5       16.85       20.46      1.15 o
 -12   6   5        0.43        0.15      0.43 o
 -11   6   5       13.07       17.61      0.93 o
 -10   6   5       64.96       61.87      1.87 o
  -9   6   5      112.94      112.43      2.37 o
  -8   6   5        1.58        1.99      0.83 o
  -7   6   5       70.90       71.69      2.21 o
  -6   6   5        0.04        0.43      0.44 o
  -5   6   5       14.26       15.17      0.93 o
  -4   6   5      293.13      277.60      4.86 o
  -3   6   5       87.47       89.12      1.93 o
  -2   6   5      141.11      136.02      2.78 o
  -1   6   5       32.21       32.07      1.12 o
   0   6   5       19.12       19.67      1.06 o
   1   6   5      347.04      329.44      7.63 o
   2   6   5       77.23       81.92      1.53 o
   3   6   5       74.52       71.11      1.60 o
   4   6   5      334.27      322.23      5.21 o
   5   6   5      299.86      306.08      5.41 o
   6   6   5       77.15       78.60      1.82 o
   7   6   5      553.56      559.38      9.51 o
   8   6   5       84.20       92.56      2.02 o
   9   6   5        2.57        1.63      0.50 o
  10   6   5      276.73      268.27      5.12 o
  11   6   5        4.57        4.14      0.64 o
  12   6   5       15.29       17.90      0.90 o
 -11   7   5        0.01        0.12      0.49 o
 -10   7   5       89.95       89.50      2.23 o
  -9   7   5       25.68       23.18      1.05 o
  -8   7   5        5.18        8.03      1.89 o
  -7   7   5       29.98       29.36      2.00 o
  -6   7   5       25.14       27.81      1.43 o
  -5   7   5      221.53      228.81      5.69 o
  -4   7   5       67.11       68.32      2.16 o
  -3   7   5        8.31       12.03      2.03 o
  -2   7   5       34.37       34.36      1.27 o
  -1   7   5        1.30        2.06      0.60 o
   0   7   5        3.32        2.80      0.65 o
   1   7   5      460.39      441.30     27.06 o
   2   7   5      325.19      319.94      8.85 o
   3   7   5      298.34      296.21      5.79 o
   4   7   5      170.28      157.25      3.05 o
   5   7   5       31.83       30.33      1.14 o
   6   7   5       23.73       25.05      0.96 o
   7   7   5      147.24      158.46      3.33 o
   8   7   5      180.90      189.86      3.45 o
   9   7   5       20.90       19.79      0.81 o
  10   7   5       45.84       52.36      1.65 o
  -8   8   5       15.35       18.14      1.68 o
  -7   8   5        0.14        0.40      0.67 o
  -6   8   5       23.76       34.49      5.82 o
  -5   8   5      371.52      365.60      9.11 o
  -4   8   5       27.09       30.32      1.60 o
  -3   8   5        3.32        1.98      0.67 o
  -2   8   5        0.36        0.19      0.39 o
  -1   8   5        8.46        6.76      0.85 o
   0   8   5        2.93        1.81      0.92 o
   1   8   5        1.46        0.56      0.61 o
   2   8   5        0.32        0.43      0.57 o
   3   8   5       15.49       16.31      2.41 o
   4   8   5        8.83        8.69      1.45 o
   5   8   5        5.48        5.07      1.51 o
   6   8   5       26.40       -0.27      1.20 o
   7   8   5      199.40      187.91     21.92 o
  -2   9   5      144.46      167.61     10.90 o
  -1   9   5        4.14        2.75      1.32 o
   0   9   5        0.54        0.54      1.92 o
   1   9   5        0.49        0.71      0.82 o
   2   9   5        6.72        7.25      1.91 o
 -17   0   6        7.73        7.98      2.91 o
 -16   0   6        0.03        1.65      0.68 o
 -15   0   6       71.11       78.75      3.02 o
 -14   0   6        9.93       11.26      1.17 o
 -13   0   6       37.80       31.57      1.28 o
 -12   0   6        1.08        1.15      0.56 o
 -11   0   6       28.35       28.56      1.68 o
 -10   0   6       20.15       18.82      1.02 o
  -9   0   6     1024.79      990.51     21.23 o
  -8   0   6      314.73      277.42      5.11 o
  -7   0   6      778.33      791.69     11.35 o
  -6   0   6       40.42       42.89      0.65 o
  -5   0   6     1054.56     1069.68     14.29 o
  -4   0   6        1.13        1.09      0.26 o
  -3   0   6     3920.19     4205.20     66.23 o
  -2   0   6     3407.31     3804.90     59.86 o
  -1   0   6     4351.45     4748.91     79.04 o
   0   0   6     1932.52     2210.25     33.37 o
   1   0   6     2253.26     2436.96     36.51 o
   2   0   6       10.96        7.42      1.00 o
   3   0   6      212.82      212.47      2.70 o
   4   0   6     3645.62     3868.76     68.61 o
   5   0   6      985.67      855.44     12.20 o
   6   0   6      184.76      209.20      2.80 o
   7   0   6       40.96       35.20      0.74 o
   8   0   6        9.99        4.47      0.43 o
   9   0   6        2.04        4.16      0.65 o
  10   0   6       11.17       10.23      0.82 o
  11   0   6       33.91       31.69      1.44 o
  12   0   6        1.32        1.36      0.64 o
  13   0   6       20.32       17.46      1.21 o
  14   0   6       20.84       25.72      1.42 o
  15   0   6        4.27        3.98      0.89 o
  16   0   6       65.30       78.31      6.54 o
 -16   1   6        0.01        0.28      0.41 o
 -15   1   6        1.25        1.08      0.50 o
 -14   1   6       39.81       40.60      3.25 o
 -13   1   6       45.22       42.79      1.37 o
 -12   1   6       90.83       98.77      1.78 o
 -11   1   6       36.70       37.77      0.99 o
 -10   1   6       51.27       52.52      1.16 o
  -9   1   6       96.77      102.65      1.59 o
  -8   1   6      281.68      267.57      2.74 o
  -7   1   6       44.06       32.49      0.55 o
  -6   1   6        7.26        8.55      0.36 o
  -5   1   6        0.01        2.47      0.20 o
  -4   1   6      389.62      394.84      3.15 o
  -3   1   6      259.55      259.29      2.71 o
  -2   1   6      229.24      232.14      1.73 o
  -1   1   6     1685.20     1921.49     18.98 o
   0   1   6      182.73      192.63      1.60 o
   1   1   6     1352.22     1508.43     13.96 o
   2   1   6     1276.13     1383.92     12.58 o
   3   1   6        8.18       12.32      0.26 o
   4   1   6       16.57       17.73      0.34 o
   5   1   6        0.31        1.23      0.23 o
   6   1   6      143.81      144.51      1.20 o
   7   1   6      104.16      105.29      1.24 o
   8   1   6      171.29      174.98      2.22 o
   9   1   6      322.28      290.87      3.69 o
  10   1   6        0.85        1.17      0.49 o
  11   1   6      115.58      116.22      2.21 o
  12   1   6        7.83        9.81      0.66 o
  13   1   6       35.25       37.81      1.16 o
  14   1   6        1.97        2.64      0.70 o
  15   1   6        9.97       10.41      0.71 o
  16   1   6        3.14        1.55      0.51 o
 -16   2   6       58.29       59.84      1.59 o
 -15   2   6      145.93      149.52      5.38 o
 -14   2   6        4.42        5.84      0.56 o
 -13   2   6        7.94       11.89      1.31 o
 -12   2   6      112.46      109.49      2.18 o
 -11   2   6        0.00        0.85      0.50 o
 -10   2   6       17.75       18.03      0.92 o
  -9   2   6       12.38       13.53      0.64 o
  -8   2   6      218.65      211.29      2.51 o
  -7   2   6       56.53       66.84      0.77 o
  -6   2   6      762.37      780.50      7.57 o
  -5   2   6      947.38      934.39     10.86 o
  -4   2   6      141.54      164.06      1.58 o
  -3   2   6     1434.08     1605.84     19.07 o
  -2   2   6       50.32       46.58      0.58 o
  -1   2   6     1009.60     1144.83     10.22 o
   0   2   6      434.94      483.52      3.97 o
   1   2   6       22.80       31.03      0.43 o
   2   2   6        0.43        1.73      0.17 o
   3   2   6       87.10      103.81      1.00 o
   4   2   6       61.40       51.71      0.59 o
   5   2   6      199.70      237.29      2.16 o
   6   2   6      344.57      357.23      4.64 o
   7   2   6       73.22       79.34      1.26 o
   8   2   6        0.01        0.54      0.41 o
   9   2   6       22.57       25.01      0.95 o
  10   2   6       19.60       19.91      0.88 o
  11   2   6       97.97      101.69      1.99 o
  12   2   6        8.02        7.65      0.79 o
  13   2   6        0.28        1.94      0.50 o
  14   2   6        5.19        2.93      0.50 o
  15   2   6       41.01       38.25      1.16 o
  16   2   6       70.64       74.35      1.79 o
 -16   3   6        8.11       10.16      0.82 o
 -15   3   6       19.75       17.79      1.03 o
 -14   3   6        2.84        2.14      0.41 o
 -13   3   6       19.48       20.30      1.03 o
 -12   3   6       73.10       70.35      1.91 o
 -11   3   6        0.29        0.59      0.52 o
 -10   3   6       78.03       80.79      1.62 o
  -9   3   6        5.01        4.69      0.75 o
  -8   3   6      132.59      117.97      2.35 o
  -7   3   6       52.67       51.29      2.69 o
  -6   3   6      309.67      283.96      4.00 o
  -5   3   6       25.87       32.52      0.61 o
  -4   3   6      207.40      234.28      2.27 o
  -3   3   6       35.03       36.73      0.56 o
  -2   3   6        7.10        5.74      0.29 o
  -1   3   6     1606.11     1773.57     20.23 o
   0   3   6       13.14       19.15      0.68 o
   1   3   6      871.00      891.27      8.20 o
   2   3   6      850.65      944.92      9.80 o
   3   3   6      356.04      372.95      3.96 o
   4   3   6      343.27      353.69      3.34 o
   5   3   6        0.16        0.81      0.29 o
   6   3   6      260.60      253.55      2.87 o
   7   3   6       26.93       26.25      0.96 o
   8   3   6       79.39       75.69      1.73 o
   9   3   6      338.11      317.43      5.02 o
  10   3   6       80.40       85.33      1.92 o
  11   3   6       34.53       35.74      1.18 o
  12   3   6      164.35      164.75      2.73 o
  13   3   6        0.28        0.51      0.41 o
  14   3   6        0.19        0.50      0.35 o
  15   3   6        0.58        0.70      0.52 o
 -15   4   6        6.08        3.63      0.74 o
 -14   4   6        1.39        1.42      0.51 o
 -13   4   6        0.11        0.17      0.51 o
 -12   4   6        0.21        1.23      0.54 o
 -11   4   6        9.28        8.94      0.82 o
 -10   4   6      197.80      208.99      3.75 o
  -9   4   6       22.62       22.65      1.12 o
  -8   4   6      190.00      185.27      3.03 o
  -7   4   6      489.17      485.98      8.14 o
  -6   4   6      104.42       96.86      2.09 o
  -5   4   6      144.39      126.58      2.32 o
  -4   4   6      145.35      144.90      2.17 o
  -3   4   6      131.53      129.93      1.62 o
  -2   4   6      254.35      245.90      2.79 o
  -1   4   6      137.82      145.52      1.66 o
   0   4   6        0.53        0.85      0.40 o
   1   4   6        5.83        5.65      0.53 o
   2   4   6       70.29       73.17      1.23 o
   3   4   6      965.47      995.16     13.85 o
   4   4   6        8.63        9.69      0.56 o
   5   4   6        4.51        6.02      0.53 o
   6   4   6      127.83      124.50      2.10 o
   7   4   6       45.80       42.94      1.10 o
   8   4   6      268.99      255.57      3.97 o
   9   4   6       96.53       92.60      1.96 o
  10   4   6       21.45       21.10      0.90 o
  11   4   6        1.75        2.08      0.51 o
  12   4   6        0.47        1.77      0.60 o
  13   4   6        4.16        4.25      0.53 o
  14   4   6        5.72        4.77      0.57 o
 -14   5   6       48.58       62.80      1.75 o
 -13   5   6       32.61       36.42      1.21 o
 -12   5   6       23.19       22.10      0.87 o
 -11   5   6       76.99       86.44      1.89 o
 -10   5   6       64.53       75.94      1.82 o
  -9   5   6       45.47       47.40      1.38 o
  -8   5   6        5.38        3.77      0.65 o
  -7   5   6      119.75      122.40      2.41 o
  -6   5   6     1165.18     1145.98     19.13 o
  -5   5   6        0.80        2.43      0.73 o
  -4   5   6        1.71        2.61      0.57 o
  -3   5   6       93.27       96.37      1.84 o
  -2   5   6        1.01        1.14      0.51 o
  -1   5   6      617.92      639.21     10.08 o
   0   5   6        0.65        0.96      0.57 o
   1   5   6      191.52      185.04      3.03 o
   2   5   6       19.08       21.05      0.83 o
   3   5   6      275.31      276.74      5.73 o
   4   5   6       31.18       25.22      0.88 o
   5   5   6       31.69       33.54      1.00 o
   6   5   6       18.48       13.60      0.76 o
   7   5   6      213.44      199.27      3.14 o
   8   5   6        9.19        9.14      0.68 o
   9   5   6       73.37       69.64      2.10 o
  10   5   6       32.19       32.70      1.35 o
  11   5   6        3.87        5.29      0.77 o
  12   5   6       12.07       12.81      0.86 o
  13   5   6       53.62       62.54      1.63 o
 -12   6   6       14.25       18.12      0.88 o
 -11   6   6        3.41        1.50      0.62 o
 -10   6   6        0.06        0.36      0.53 o
  -9   6   6       17.82       19.51      1.19 o
  -8   6   6        3.98        4.78      0.69 o
  -7   6   6      294.63      293.74      6.44 o
  -6   6   6      679.50      680.41     12.51 o
  -5   6   6      198.09      187.11      3.81 o
  -4   6   6      150.14      154.78      3.06 o
  -3   6   6      368.21      362.52      6.28 o
  -2   6   6       73.07       74.05      1.88 o
  -1   6   6       43.36       40.28      1.31 o
   0   6   6       48.30       48.38      1.66 o
   1   6   6       12.61       13.36      0.79 o
   2   6   6       34.57       34.77      1.09 o
   3   6   6      768.90      770.70     13.46 o
   4   6   6      368.66      379.45      6.34 o
   5   6   6       28.55       26.77      1.05 o
   6   6   6       35.21       36.24      1.20 o
   7   6   6        0.01        0.34      0.42 o
   8   6   6      179.80      179.95      3.31 o
   9   6   6       86.22       79.16      2.39 o
  10   6   6        2.84        2.90      0.63 o
  11   6   6       43.05       44.83      1.43 o
  12   6   6       11.45       14.19      1.26 o
 -10   7   6        0.04       -0.09      0.46 o
  -9   7   6        1.47        1.35      0.57 o
  -8   7   6        4.10        3.60      0.78 o
  -7   7   6       44.57       46.72      2.18 o
  -6   7   6      449.18      481.56      9.17 o
  -5   7   6       29.17       35.69      5.76 o
  -4   7   6      282.63      298.97      5.88 o
  -3   7   6        0.77        0.75      0.60 o
  -2   7   6        1.57        2.36      0.63 o
  -1   7   6       17.46       17.62      1.08 o
   0   7   6      140.34      142.11      3.26 o
   1   7   6        0.39        0.91      0.50 o
   2   7   6       10.76       10.31      1.12 o
   3   7   6      103.48       99.56      2.52 o
   4   7   6       20.78       18.51      1.03 o
   5   7   6        0.43        0.49      0.51 o
   6   7   6      102.55      103.40      2.30 o
   7   7   6       32.78       31.68      1.18 o
   8   7   6       61.18       64.63      1.68 o
   9   7   6       30.51       27.84      0.96 o
  10   7   6        4.72        3.20      0.84 o
  -7   8   6       29.24       30.31      1.92 o
  -6   8   6       69.46       72.20      2.42 o
  -5   8   6       33.79       31.44      1.89 o
  -4   8   6       66.83       70.12      1.95 o
  -3   8   6       95.41      101.85      2.33 o
  -2   8   6        2.47        5.04      1.55 o
  -1   8   6       10.98       11.57      1.22 o
   0   8   6       12.98       11.73      1.39 o
   1   8   6        8.84        7.80      1.25 o
   2   8   6        0.95        1.62      0.86 o
   3   8   6        0.05       -0.06      0.59 o
   4   8   6        0.01        0.66      0.88 o
   5   8   6       57.51       67.65      2.96 o
   6   8   6      194.08      216.33      7.31 o
 -16   1   7        1.03        1.56      0.67 o
 -15   1   7       65.93       65.12      2.65 o
 -14   1   7      137.39      135.57      3.83 o
 -13   1   7      598.39      574.66     24.46 o
 -12   1   7       71.11       69.19      1.56 o
 -11   1   7      155.90      159.55      2.54 o
 -10   1   7      218.18      219.40      4.39 o
  -9   1   7      294.42      281.32      3.90 o
  -8   1   7       11.44       12.55      0.61 o
  -7   1   7     1143.84     1038.91     12.49 o
  -6   1   7      841.19      883.53      8.45 o
  -5   1   7      455.82      504.61      5.22 o
  -4   1   7       16.91       14.94      0.34 o
  -3   1   7      287.42      337.67      2.79 o
  -2   1   7     5065.50     5645.63     77.28 o
  -1   1   7      116.29      110.45      0.99 o
   0   1   7      119.87      113.81      1.05 o
   1   1   7       27.68       34.07      0.44 o
   2   1   7      316.34      354.23      2.68 o
   3   1   7       81.56      111.28      1.44 o
   4   1   7       35.93       38.15      0.60 o
   5   1   7      737.14      743.92      6.58 o
   6   1   7      647.83      689.26      7.42 o
   7   1   7      265.73      234.31      3.58 o
   8   1   7        2.69        5.50      0.64 o
   9   1   7       36.17       33.94      1.01 o
  10   1   7       36.93       40.65      1.12 o
  11   1   7        4.32        4.56      0.72 o
  12   1   7       26.21       28.52      1.21 o
  13   1   7        0.09        0.92      0.52 o
  14   1   7       42.09       40.16      1.35 o
  15   1   7       20.31       24.83      0.85 o
 -16   2   7        2.67        2.72      0.73 o
 -15   2   7        0.00        0.08      0.39 o
 -14   2   7       15.19       15.93      0.81 o
 -13   2   7        0.42        0.96      0.53 o
 -12   2   7        2.76        3.22      0.62 o
 -11   2   7      678.87      676.11     11.61 o
 -10   2   7        0.74        1.66      0.56 o
  -9   2   7       94.34       80.30      1.41 o
  -8   2   7      999.44      950.14     13.70 o
  -7   2   7      979.14      969.68     15.39 o
  -6   2   7       48.34       48.53      1.12 o
  -5   2   7      144.70      149.18      1.40 o
  -4   2   7      891.15      924.52      9.14 o
  -3   2   7      102.37      112.31      1.09 o
  -2   2   7      286.12      277.77      2.47 o
  -1   2   7       52.61       50.73      0.64 o
   0   2   7      525.37      542.30      4.47 o
   1   2   7       39.30       44.81      0.51 o
   2   2   7      343.85      327.96      2.73 o
   3   2   7       95.93       84.04      0.87 o
   4   2   7       31.31       27.75      0.67 o
   5   2   7       58.05       56.33      0.74 o
   6   2   7        5.12        6.99      0.86 o
   7   2   7       27.76       26.39      0.88 o
   8   2   7       16.53       15.92      0.76 o
   9   2   7       47.26       42.88      1.41 o
  10   2   7       87.05       85.16      2.21 o
  11   2   7      538.79      541.79      9.14 o
  12   2   7      456.50      460.79      7.31 o
  13   2   7      113.46      114.21      2.06 o
  14   2   7       11.18        8.80      0.81 o
  15   2   7       48.61       48.99      1.51 o
 -15   3   7       20.28       17.96      1.00 o
 -14   3   7       29.53       29.12      1.23 o
 -13   3   7       35.80       36.48      1.41 o
 -12   3   7       43.74       46.77      1.93 o
 -11   3   7        2.91        9.53      3.87 o
 -10   3   7       50.30       51.56      1.47 o
  -9   3   7       94.21       88.86      2.31 o
  -8   3   7      698.40      672.76     11.77 o
  -7   3   7      594.36      570.04      9.27 o
  -6   3   7       24.49       21.41      0.82 o
  -5   3   7      470.69      472.04      5.77 o
  -4   3   7      428.86      457.90      5.31 o
  -3   3   7      343.10      339.59      3.37 o
  -2   3   7      220.25      245.77      2.27 o
  -1   3   7       95.40       94.64      1.06 o
   0   3   7       59.67       51.09      0.65 o
   1   3   7      130.14      140.53      1.45 o
   2   3   7      148.88      153.15      1.72 o
   3   3   7        0.54        0.09      0.24 o
   4   3   7      303.23      311.93      3.90 o
   5   3   7       37.37       37.40      0.95 o
   6   3   7       77.93       84.05      1.45 o
   7   3   7       30.66       32.02      0.99 o
   8   3   7       13.69       14.60      0.76 o
   9   3   7        1.66        1.52      0.48 o
  10   3   7        9.37        9.14      0.67 o
  11   3   7        0.33        0.17      0.36 o
  12   3   7        1.77        2.18      0.55 o
  13   3   7       27.93       29.50      0.86 o
  14   3   7       18.87       15.30      0.74 o
 -14   4   7        9.63       12.00      0.75 o
 -13   4   7       30.20       35.90      1.31 o
 -12   4   7        0.36        0.78      0.48 o
 -11   4   7       21.01       20.98      1.22 o
 -10   4   7        2.65        1.88      0.50 o
  -9   4   7        0.85        1.22      0.62 o
  -8   4   7     2344.87     2363.31     52.53 o
  -7   4   7        0.77        0.69      0.47 o
  -6   4   7       47.79       53.40      3.74 o
  -5   4   7       25.48       20.80      0.96 o
  -4   4   7      185.80      176.60      2.89 o
  -3   4   7       42.54       39.80      0.93 o
  -2   4   7        6.74        6.55      0.53 o
  -1   4   7       67.52       76.59      1.37 o
   0   4   7       11.47       11.02      0.56 o
   1   4   7      180.65      175.16      2.70 o
   2   4   7      594.23      598.23      8.91 o
   3   4   7       37.33       36.46      0.92 o
   4   4   7        2.48        3.30      0.45 o
   5   4   7      101.36       97.27      1.68 o
   6   4   7      191.64      202.61      3.28 o
   7   4   7       29.76       27.60      1.18 o
   8   4   7       66.21       59.17      1.64 o
   9   4   7        4.63        6.12      0.62 o
  10   4   7        4.42        5.32      0.58 o
  11   4   7        0.82        0.68      0.40 o
  12   4   7       42.48       43.24      1.29 o
  13   4   7       43.57       45.78      1.09 o
  14   4   7        0.01       -0.01      0.47 o
 -13   5   7       25.77       32.01      1.38 o
 -12   5   7        8.31        5.31      0.55 o
 -11   5   7       98.79       96.20      2.15 o
 -10   5   7       42.28       43.15      1.45 o
  -9   5   7       98.65       94.05      2.01 o
  -8   5   7      499.03      498.49      8.99 o
  -7   5   7      192.89      180.14      3.30 o
  -6   5   7       98.60       94.06      1.88 o
  -5   5   7       25.59       23.48      0.97 o
  -4   5   7      312.95      327.49      5.44 o
  -3   5   7       16.35       19.09      1.17 o
  -2   5   7        9.43       12.73      0.82 o
  -1   5   7        1.49        1.93      0.44 o
   0   5   7        4.26        6.49      1.18 o
   1   5   7      256.07      257.85      4.15 o
   2   5   7      179.51      177.76      2.96 o
   3   5   7        4.00        7.66      0.63 o
   4   5   7       95.72       90.02      1.78 o
   5   5   7        2.19        2.30      0.49 o
   6   5   7       12.38       13.12      0.80 o
   7   5   7        4.52        7.22      0.66 o
   8   5   7      184.16      193.16      3.24 o
   9   5   7      379.93      379.36      5.94 o
  10   5   7      348.15      350.77      6.11 o
  11   5   7       13.23       13.05      0.79 o
  12   5   7       36.44       39.39      1.20 o
 -12   6   7        1.67        1.05      0.65 o
 -11   6   7       42.38       44.21      1.29 o
 -10   6   7      137.70      143.99      3.32 o
  -9   6   7      160.60      152.62      3.36 o
  -8   6   7       14.90       16.88      1.35 o
  -7   6   7        0.27        0.54      0.49 o
  -6   6   7       66.95       64.36      1.74 o
  -5   6   7      579.56      599.99     10.82 o
  -4   6   7      319.77      321.71      5.85 o
  -3   6   7      170.60      163.47      3.06 o
  -2   6   7        4.05        4.08      0.71 o
  -1   6   7      104.70      100.43      2.68 o
   0   6   7        2.86        2.79      0.84 o
   1   6   7      179.17      169.21      3.18 o
   2   6   7        1.15        0.97      0.46 o
   3   6   7      138.24      140.65      2.67 o
   4   6   7       19.46       18.20      0.92 o
   5   6   7        9.78       11.14      0.83 o
   6   6   7       20.21       17.76      0.95 o
   7   6   7       69.06       69.21      1.73 o
   8   6   7       52.75       55.17      1.21 o
   9   6   7       27.09       27.56      1.17 o
  10   6   7        9.67        6.97      0.76 o
  11   6   7       17.14       17.07      0.93 o
  -9   7   7        2.88        2.32      0.96 o
  -8   7   7        2.28        2.53      0.90 o
  -7   7   7        0.70        0.92      0.66 o
  -6   7   7       15.17       16.36      1.17 o
  -5   7   7       49.22       44.58      1.37 o
  -4   7   7       89.14       87.47      2.67 o
  -3   7   7      339.35      346.68      5.96 o
  -2   7   7       73.13       68.64      2.00 o
  -1   7   7      131.73      135.42      3.00 o
   0   7   7       22.61       28.01      4.47 o
   1   7   7       67.57       68.45      1.74 o
   2   7   7       71.99       69.75      1.94 o
   3   7   7        0.06        0.43      0.39 o
   4   7   7        3.40        3.84      0.52 o
   5   7   7        1.27        1.74      0.59 o
   6   7   7        0.12        0.56      0.46 o
   7   7   7        3.39        1.61      0.56 o
   8   7   7       11.48       10.27      0.84 o
   9   7   7        6.28        5.41      1.32 o
  -6   8   7       42.63       45.41      3.58 o
  -5   8   7        3.97        2.45      0.80 o
  -4   8   7       31.87       30.18      1.81 o
  -3   8   7       20.31       25.41      1.54 o
  -2   8   7        1.48        0.53      1.02 o
  -1   8   7       75.35       71.11      3.51 o
   0   8   7        0.84        0.96      0.55 o
   1   8   7        6.74        6.18      1.35 o
   2   8   7       59.81       55.55      2.59 o
   3   8   7       19.46       21.05      1.42 o
   4   8   7        8.24        7.12      1.22 o
   5   8   7        7.09        3.34      1.00 o
 -16   0   8       57.92       68.62      3.68 o
 -15   0   8       15.35       10.06      2.90 o
 -14   0   8        1.22        2.06      0.52 o
 -13   0   8       70.20       68.02      2.00 o
 -12   0   8      490.96      473.84     11.19 o
 -11   0   8       23.39       24.07      1.53 o
 -10   0   8     1383.96     1345.07     35.29 o
  -9   0   8     3909.42     3879.19    129.42 o
  -8   0   8      175.32      174.74      4.89 o
  -7   0   8      573.28      574.79     14.97 o
  -6   0   8        1.66        2.38      0.65 o
  -5   0   8     1619.21     1628.70     27.11 o
  -4   0   8       58.98       49.88      0.88 o
  -3   0   8        8.33        9.25      0.47 o
  -2   0   8     3902.83     4283.80     77.45 o
  -1   0   8     2554.46     2715.83     43.32 o
   0   0   8     7030.60     7478.14    159.88 o
   1   0   8     5850.85     6442.91    131.01 o
   2   0   8       41.34       45.51      0.84 o
   3   0   8      133.86      137.36      1.94 o
   4   0   8      216.24      226.50      2.81 o
   5   0   8        0.50        0.62      0.33 o
   6   0   8       89.06       91.24      2.32 o
   7   0   8       81.01       67.51      1.74 o
   8   0   8       12.27       15.14      1.03 o
   9   0   8      124.78      106.11      2.74 o
  10   0   8        3.61        2.01      0.65 o
  11   0   8      308.81      305.22      6.33 o
  12   0   8       21.74       28.65      1.67 o
  13   0   8        0.42        0.93      0.66 o
  14   0   8        0.16        0.31      0.86 o
  15   0   8       13.78       16.41      1.36 o
 -16   1   8        0.96       -0.10      0.99 o
 -15   1   8        3.98        1.99      0.43 o
 -14   1   8      172.96      176.06      3.52 o
 -13   1   8       11.41       10.69      0.68 o
 -12   1   8       88.03       86.92      1.85 o
 -11   1   8      106.48      112.07      2.04 o
 -10   1   8      273.11      255.42      4.25 o
  -9   1   8        1.63        1.91      0.45 o
  -8   1   8      159.34      165.15      2.78 o
  -7   1   8      174.49      167.61      2.62 o
  -6   1   8        6.19        8.30      0.46 o
  -5   1   8       82.26       96.09      1.26 o
  -4   1   8      298.39      309.59      3.03 o
  -3   1   8        0.04        0.77      0.19 o
  -2   1   8       45.39       45.68      0.59 o
  -1   1   8       36.40       35.03      0.49 o
   0   1   8       13.05       14.08      0.34 o
   1   1   8        3.86        3.93      0.23 o
   2   1   8       23.06       20.91      0.44 o
   3   1   8      402.98      408.40      3.49 o
   4   1   8        5.94        6.90      0.39 o
   5   1   8      145.38      160.16      2.07 o
   6   1   8       74.14       75.36      1.42 o
   7   1   8      347.63      344.29      4.77 o
   8   1   8       24.12       24.21      0.84 o
   9   1   8        8.18        9.76      0.61 o
  10   1   8        4.53        5.41      0.58 o
  11   1   8       19.11       16.56      1.04 o
  12   1   8      134.65      128.75      2.76 o
  13   1   8       28.62       30.70      1.20 o
  14   1   8        0.55        0.11      0.38 o
  15   1   8        3.32        2.89      1.10 o
 -15   2   8       13.47       13.25      1.15 o
 -14   2   8        1.40        2.13      0.58 o
 -13   2   8        6.78        4.79      0.55 o
 -12   2   8       23.73       22.34      1.03 o
 -11   2   8      496.38      495.26      8.87 o
 -10   2   8     1244.42     1263.91     22.87 o
  -9   2   8     1305.80     1279.51     21.84 o
  -8   2   8       72.67       68.36      1.63 o
  -7   2   8      111.22      102.16      1.83 o
  -6   2   8      255.64      269.08      3.86 o
  -5   2   8      150.70      146.64      1.80 o
  -4   2   8      144.98      140.85      1.71 o
  -3   2   8        0.86        1.70      0.26 o
  -2   2   8      184.52      193.34      1.81 o
  -1   2   8      259.58      265.81      2.56 o
   0   2   8       15.19       18.21      0.45 o
   1   2   8      482.24      527.69      5.82 o
   2   2   8       70.32       69.17      0.90 o
   3   2   8       10.02        9.72      0.35 o
   4   2   8        1.32        2.56      0.33 o
   5   2   8       30.31       28.80      0.99 o
   6   2   8        5.37        7.00      0.60 o
   7   2   8       94.18       96.00      2.05 o
   8   2   8        0.86        1.45      0.51 o
   9   2   8       47.68       44.21      1.42 o
  10   2   8       69.42       63.69      1.71 o
  11   2   8      580.76      568.99      9.32 o
  12   2   8       12.63       17.04      0.89 o
  13   2   8        0.01        0.27      0.42 o
  14   2   8        8.60       12.84      0.79 o
 -15   3   8       13.62       22.77      1.31 o
 -14   3   8       66.91       84.77      3.44 o
 -13   3   8        0.93        0.45      0.47 o
 -12   3   8        8.64        9.43      0.85 o
 -11   3   8      224.82      236.32      5.12 o
 -10   3   8      357.64      367.07      6.04 o
  -9   3   8      107.91      110.80      3.15 o
  -8   3   8       31.73       27.44      1.25 o
  -7   3   8       34.59       35.89      1.93 o
  -6   3   8       24.99       26.81      0.98 o
  -5   3   8        0.01        1.70      0.46 o
  -4   3   8     1060.39     1087.79     17.89 o
  -3   3   8       10.56       11.88      0.49 o
  -2   3   8       10.24        7.75      0.43 o
  -1   3   8        0.28        0.90      0.29 o
   0   3   8       12.01       14.08      0.40 o
   1   3   8       78.25       66.87      1.13 o
   2   3   8       12.61       16.80      0.55 o
   3   3   8      568.29      582.64      7.68 o
   4   3   8       22.76       26.55      0.77 o
   5   3   8       19.52       19.64      0.85 o
   6   3   8       43.29       46.66      1.40 o
   7   3   8        5.14        6.52      0.65 o
   8   3   8        1.46        2.13      0.61 o
   9   3   8       47.62       45.02      1.51 o
  10   3   8        1.95        2.42      0.65 o
  11   3   8      133.72      125.95      2.66 o
  12   3   8       39.56       39.15      1.25 o
  13   3   8        4.05        2.43      0.43 o
  14   3   8       32.44       38.90      1.30 o
 -14   4   8       22.07       26.81      1.15 o
 -13   4   8        9.71        9.10      0.80 o
 -12   4   8       13.09       15.36      1.00 o
 -11   4   8       87.52       93.69      2.20 o
 -10   4   8        4.64        5.33      0.70 o
  -9   4   8       37.07       35.53      1.33 o
  -8   4   8       94.30       89.63      2.01 o
  -7   4   8      267.53      270.21      4.30 o
  -6   4   8      176.02      170.66      3.19 o
  -5   4   8       18.54       19.09      0.89 o
  -4   4   8       25.42       23.52      0.79 o
  -3   4   8      230.07      239.70      3.45 o
  -2   4   8       16.10       19.15      0.68 o
  -1   4   8       99.11      109.55      2.20 o
   0   4   8      116.01      117.68      1.92 o
   1   4   8        5.18        7.22      0.60 o
   2   4   8       50.01       58.30      1.35 o
   3   4   8      114.99      120.13      2.14 o
   4   4   8       94.20       89.98      1.67 o
   5   4   8       45.79       46.60      1.07 o
   6   4   8        1.96        2.75      0.54 o
   7   4   8        0.00        0.35      0.42 o
   8   4   8       31.35       29.68      1.07 o
   9   4   8        4.36        4.06      0.57 o
  10   4   8      123.37      123.14      2.37 o
  11   4   8       42.17       42.82      1.02 o
  12   4   8       14.20       11.16      0.62 o
  13   4   8        0.53        0.93      0.49 o
 -12   5   8       80.65       88.13      1.79 o
 -11   5   8       62.04       58.22      1.49 o
 -10   5   8       38.52       35.89      1.11 o
  -9   5   8      137.67      148.64      2.72 o
  -8   5   8      371.96      393.73      7.04 o
  -7   5   8      129.94      124.72      2.64 o
  -6   5   8      191.54      184.72      3.02 o
  -5   5   8       11.98       11.26      0.79 o
  -4   5   8      199.92      202.41      3.50 o
  -3   5   8        0.08        1.20      0.55 o
  -2   5   8       45.22       45.69      1.22 o
  -1   5   8       14.33       11.55      0.79 o
   0   5   8        0.08        0.39      0.47 o
   1   5   8       29.27       27.68      1.19 o
   2   5   8        1.83        2.18      0.47 o
   3   5   8        9.73       12.21      0.78 o
   4   5   8      170.78      162.65      2.61 o
   5   5   8       19.76       22.39      0.95 o
   6   5   8       42.54       46.27      1.18 o
   7   5   8      135.70      132.56      2.40 o
   8   5   8      176.19      185.91      3.10 o
   9   5   8       66.07       65.48      1.54 o
  10   5   8       32.37       28.53      0.94 o
  11   5   8       87.75       92.20      1.78 o
  12   5   8        0.08        0.58      0.55 o
 -11   6   8       19.86       23.38      1.01 o
 -10   6   8       15.14       14.75      1.30 o
  -9   6   8        9.86        8.12      0.83 o
  -8   6   8        3.68        3.60      0.65 o
  -7   6   8        1.85        1.22      0.47 o
  -6   6   8        9.95        9.05      0.90 o
  -5   6   8       54.65       55.02      1.56 o
  -4   6   8       33.05       33.64      1.50 o
  -3   6   8       27.50       30.64      1.16 o
  -2   6   8        7.05        6.78      0.85 o
  -1   6   8       11.81       15.04      1.12 o
   0   6   8       18.02       19.66      1.21 o
   1   6   8        0.03        0.27      0.44 o
   2   6   8       10.79       11.99      0.86 o
   3   6   8        0.13       -0.01      0.39 o
   4   6   8       26.78       32.56      1.16 o
   5   6   8      244.44      264.44      4.62 o
   6   6   8       67.92       64.93      1.61 o
   7   6   8       20.43       22.42      0.95 o
   8   6   8       13.16       13.15      0.72 o
   9   6   8      147.67      139.13      6.02 o
  10   6   8       13.83       12.87      0.80 o
  -8   7   8       25.18       29.75      1.59 o
  -7   7   8       35.05       38.45      2.00 o
  -6   7   8       34.75       36.23      1.35 o
  -5   7   8        4.55        3.58      0.62 o
  -4   7   8       18.33       23.14      0.95 o
  -3   7   8      153.59      155.29      5.04 o
  -2   7   8      254.21      277.19      5.36 o
  -1   7   8      144.20      129.55      8.27 o
   0   7   8      189.84      189.21      4.02 o
   1   7   8      116.47      113.63      2.51 o
   2   7   8       87.73       89.91      3.68 o
   3   7   8       83.80       85.71      2.13 o
   4   7   8       18.78       16.58      0.82 o
   5   7   8      138.23      139.40      4.06 o
   6   7   8       49.12       55.81      1.56 o
   7   7   8        2.98        2.15      0.52 o
   8   7   8       95.31      110.67      3.06 o
  -4   8   8       26.64       26.66      1.25 o
  -3   8   8        0.19        0.57      0.62 o
  -2   8   8        6.24        8.06      1.37 o
  -1   8   8       12.14       11.66      1.10 o
   0   8   8       26.87       19.53      3.06 o
   1   8   8        3.30        2.43      0.88 o
   2   8   8        1.41        1.16      0.80 o
   3   8   8        0.11        0.00      0.72 o
   4   8   8       22.98       21.27      3.80 o
 -15   1   9        6.05        5.41      0.59 o
 -14   1   9        5.48        6.59      0.63 o
 -13   1   9        2.90        2.41      0.49 o
 -12   1   9      317.50      324.35      5.18 o
 -11   1   9     1079.97     1092.13     20.18 o
 -10   1   9      173.22      171.32      3.39 o
  -9   1   9       28.44       27.71      1.20 o
  -8   1   9      212.42      204.36      3.57 o
  -7   1   9        7.50        7.04      0.55 o
  -6   1   9      635.62      626.03      9.48 o
  -5   1   9       16.03       18.05      1.35 o
  -4   1   9      255.61      264.45      3.39 o
  -3   1   9      218.37      217.69      2.60 o
  -2   1   9      251.76      248.32      2.79 o
  -1   1   9      195.11      199.66      2.05 o
   0   1   9       53.27       53.43      0.86 o
   1   1   9      311.11      344.76      4.29 o
   2   1   9        4.02        4.03      0.34 o
   3   1   9       91.54       92.53      1.41 o
   4   1   9       56.86       60.94      1.15 o
   5   1   9      283.15      289.23      3.72 o
   6   1   9      105.44      101.73      1.79 o
   7   1   9       69.24       57.72      1.35 o
   8   1   9        0.00        0.12      0.39 o
   9   1   9      172.93      145.12      2.70 o
  10   1   9      456.11      382.15      7.13 o
  11   1   9      144.65      134.07      2.96 o
  12   1   9      217.31      222.37      3.83 o
  13   1   9       75.35       83.97      2.80 o
  14   1   9      253.00      286.06      5.26 o
 -15   2   9       10.11       11.19      1.13 o
 -14   2   9      134.27      129.72      3.23 o
 -13   2   9      115.12      113.61      4.08 o
 -12   2   9      103.05      102.98      3.18 o
 -11   2   9     1112.04     1136.16     36.51 o
 -10   2   9      124.84      130.95      2.85 o
  -9   2   9        0.55        0.81      0.46 o
  -8   2   9        7.63        9.22      0.81 o
  -7   2   9      107.23      102.78      2.00 o
  -6   2   9      102.34      102.95      2.20 o
  -5   2   9       30.75       32.63      0.91 o
  -4   2   9        0.06        0.85      0.41 o
  -3   2   9        1.52        1.76      0.40 o
  -2   2   9       64.08       50.38      0.99 o
  -1   2   9        0.87        1.22      0.33 o
   0   2   9      401.33      395.08      7.02 o
   1   2   9       39.19       40.17      0.95 o
   2   2   9       12.48       12.68      0.55 o
   3   2   9        2.83        1.92      0.43 o
   4   2   9      229.05      213.23      3.42 o
   5   2   9      432.97      413.84      6.18 o
   6   2   9       63.36       63.23      1.63 o
   7   2   9       33.80       31.20      1.06 o
   8   2   9       61.63       55.24      1.43 o
   9   2   9        2.16        4.53      0.71 o
  10   2   9      127.37      132.14      2.65 o
  11   2   9       29.04       28.69      1.04 o
  12   2   9        0.06        0.14      0.35 o
  13   2   9        5.87        3.70      0.58 o
  14   2   9        6.11        2.57      0.71 o
 -14   3   9      210.54      243.37      5.08 o
 -13   3   9      133.22      134.15      8.20 o
 -12   3   9        0.19        0.38      0.43 o
 -11   3   9      253.18      266.94      5.21 o
 -10   3   9       68.82       71.63      1.66 o
  -9   3   9       59.60       62.58      1.89 o
  -8   3   9       62.11       58.60      1.68 o
  -7   3   9       14.88       15.85      0.70 o
  -6   3   9      183.33      166.40      2.72 o
  -5   3   9      111.57      113.99      1.99 o
  -4   3   9       23.75       24.02      0.82 o
  -3   3   9       57.45       56.07      1.20 o
  -2   3   9        1.31        2.12      0.40 o
  -1   3   9        1.30        1.79      0.42 o
   0   3   9        2.46        3.09      0.48 o
   1   3   9        0.12        0.36      0.37 o
   2   3   9       62.22       58.10      1.58 o
   3   3   9      233.23      241.33      4.96 o
   4   3   9      244.82      241.49      5.28 o
   5   3   9       16.32       16.10      0.99 o
   6   3   9       37.45       34.53      1.21 o
   7   3   9      208.21      202.93      3.64 o
   8   3   9        0.94        3.27      0.73 o
   9   3   9       27.23       26.95      1.15 o
  10   3   9       68.06       64.55      1.72 o
  11   3   9        3.49        2.92      0.51 o
  12   3   9        8.02        4.30      0.53 o
  13   3   9        8.29        4.08      0.41 o
 -13   4   9       56.42       62.80      1.93 o
 -12   4   9       15.05       15.55      1.05 o
 -11   4   9      310.34      326.42      7.91 o
 -10   4   9        8.26        9.85      0.75 o
  -9   4   9       28.06       29.31      1.23 o
  -8   4   9       11.79       15.90      0.79 o
  -7   4   9       34.64       36.23      1.23 o
  -6   4   9      620.43      609.26      9.69 o
  -5   4   9       78.18       76.44      1.45 o
  -4   4   9       98.28       99.22      1.70 o
  -3   4   9      529.31      516.18      7.32 o
  -2   4   9       33.51       28.57      0.73 o
  -1   4   9        0.03        0.41      0.45 o
   0   4   9        3.49        2.95      0.63 o
   1   4   9        0.02        0.31      0.41 o
   2   4   9       65.81       66.23      1.63 o
   3   4   9       28.66       31.03      1.22 o
   4   4   9      538.50      519.87      8.99 o
   5   4   9        0.96        0.93      0.45 o
   6   4   9       48.66       49.84      1.37 o
   7   4   9      744.31      747.86     13.53 o
   8   4   9       81.98       82.26      2.04 o
   9   4   9       20.39       23.00      1.08 o
  10   4   9       20.93       19.76      1.07 o
  11   4   9        2.47        1.63      0.56 o
  12   4   9       14.76       15.71      1.01 o
 -12   5   9        2.03        1.06      0.50 o
 -11   5   9       61.49       66.61      1.49 o
 -10   5   9      300.95      317.25      4.58 o
  -9   5   9      241.60      257.49      4.06 o
  -8   5   9       63.23       68.70      1.64 o
  -7   5   9        0.31        0.63      0.42 o
  -6   5   9       33.51       34.42      1.04 o
  -5   5   9       40.35       36.92      1.15 o
  -4   5   9        9.98       10.79      0.94 o
  -3   5   9       24.23       23.06      0.99 o
  -2   5   9       18.93       20.71      1.01 o
  -1   5   9        4.97        4.22      0.69 o
   0   5   9        0.36        0.81      0.49 o
   1   5   9        0.27        1.00      0.54 o
   2   5   9       11.46        9.73      0.66 o
   3   5   9       57.94       56.60      1.43 o
   4   5   9      511.41      530.56      8.13 o
   5   5   9        4.76        5.12      0.62 o
   6   5   9       99.96      104.11      2.07 o
   7   5   9       62.12       63.87      1.74 o
   8   5   9       45.82       48.69      1.42 o
   9   5   9        0.02        0.21      0.41 o
  10   5   9       57.15       59.48      1.31 o
  11   5   9      127.62      135.42      3.12 o
 -10   6   9       18.93       19.16      0.91 o
  -9   6   9      141.74      152.46      3.13 o
  -8   6   9       21.62       21.68      1.01 o
  -7   6   9        2.85        1.95      0.52 o
  -6   6   9       50.89       54.09      1.91 o
  -5   6   9        5.66        4.68      0.69 o
  -4   6   9      110.04      110.00      2.41 o
  -3   6   9       32.74       37.72      1.40 o
  -2   6   9       90.35       94.10      2.34 o
  -1   6   9       18.54       17.73      1.21 o
   0   6   9       64.61       67.44      1.85 o
   1   6   9       78.44       82.25      1.84 o
   2   6   9        7.62       10.28      1.16 o
   3   6   9       55.99       57.60      1.39 o
   4   6   9      387.85      416.49      6.92 o
   5   6   9       19.25       20.93      1.00 o
   6   6   9       79.82       82.43      1.81 o
   7   6   9      191.89      207.76      3.67 o
   8   6   9      116.49      121.81      2.69 o
   9   6   9       16.13       17.61      1.28 o
  -7   7   9       15.70       13.23      0.99 o
  -6   7   9        0.18        0.01      0.36 o
  -5   7   9        0.02        0.34      0.42 o
  -4   7   9        3.90        2.96      0.60 o
  -3   7   9        6.35        5.26      0.69 o
  -2   7   9        0.82        1.47      0.71 o
  -1   7   9        7.29        6.33      0.75 o
   0   7   9       18.57       19.82      0.99 o
   1   7   9       90.38       88.43      2.06 o
   2   7   9      383.24      413.42      8.63 o
   3   7   9      250.80      264.97      6.22 o
   4   7   9       14.87       14.72      0.89 o
   5   7   9        4.65        3.17      0.49 o
   6   7   9      133.48      137.60      3.26 o
 -14   0  10       37.25       36.54      1.24 o
 -13   0  10       22.43       21.16      1.23 o
 -12   0  10       47.42       51.55      2.05 o
 -11   0  10        9.26       10.18      1.09 o
 -10   0  10       69.99       76.47      2.46 o
  -9   0  10       80.49       78.16      2.75 o
  -8   0  10       77.70       75.31      2.68 o
  -7   0  10       91.30       78.10      2.90 o
  -6   0  10       83.20       85.37      3.24 o
  -5   0  10      493.47      467.42     13.40 o
  -4   0  10      180.59      154.62      4.86 o
  -3   0  10       11.62       12.38      0.92 o
  -2   0  10      751.48      766.75     15.39 o
  -1   0  10       77.85       83.68      1.45 o
   0   0  10      273.16      282.45      4.47 o
   1   0  10       42.55       45.48      1.02 o
   2   0  10      796.69      799.86     16.44 o
   3   0  10     2383.05     2363.58     61.01 o
   4   0  10       47.17       46.87      1.64 o
   5   0  10      100.49      104.79      2.54 o
   6   0  10      397.22      390.89      7.92 o
   7   0  10      227.33      198.07      4.26 o
   8   0  10      640.19      587.22     16.36 o
   9   0  10       36.51       31.23      2.16 o
  10   0  10       38.59       30.72      1.88 o
  11   0  10       42.45       34.09      1.41 o
  12   0  10        3.91        6.85      0.98 o
  13   0  10      138.76      141.06      5.72 o
 -14   1  10       67.41       68.66      3.16 o
 -13   1  10        2.39        2.34      0.51 o
 -12   1  10      121.93      123.73      2.39 o
 -11   1  10       10.15       13.14      0.74 o
 -10   1  10       69.48       70.47      2.04 o
  -9   1  10        3.72        4.12      0.65 o
  -8   1  10       64.47       66.62      1.69 o
  -7   1  10       23.47       21.61      1.13 o
  -6   1  10       13.89       13.40      0.82 o
  -5   1  10       60.10       55.99      1.40 o
  -4   1  10       42.74       39.68      1.04 o
  -3   1  10       67.39       67.87      1.31 o
  -2   1  10       48.71       51.93      1.26 o
  -1   1  10      306.01      309.89      4.10 o
   0   1  10      327.49      348.44      4.52 o
   1   1  10      410.80      418.00      5.39 o
   2   1  10       27.90       27.06      0.84 o
   3   1  10      442.38      431.49      6.01 o
   4   1  10       25.11       23.34      0.92 o
   5   1  10      227.30      223.76      4.29 o
   6   1  10       46.38       47.01      1.48 o
   7   1  10       31.34       35.02      1.13 o
   8   1  10      234.51      211.75      3.23 o
   9   1  10        0.22        0.66      0.37 o
  10   1  10       13.12       10.83      0.73 o
  11   1  10        9.08       10.40      0.73 o
  12   1  10       29.80       28.74      1.13 o
  13   1  10        0.50        1.02      0.58 o
 -14   2  10        0.76        0.93      0.62 o
 -13   2  10       11.41       13.17      1.01 o
 -12   2  10      129.56      132.94      3.41 o
 -11   2  10        0.05       -0.01      0.65 o
 -10   2  10        2.97        3.37      0.65 o
  -9   2  10        9.42        9.05      0.85 o
  -8   2  10       10.92       10.29      0.82 o
  -7   2  10      604.87      605.20      9.32 o
  -6   2  10      321.54      321.79      5.08 o
  -5   2  10       82.73       78.33      1.70 o
  -4   2  10        6.83        9.74      0.66 o
  -3   2  10       63.46       73.48      1.58 o
  -2   2  10        2.47        3.02      0.48 o
  -1   2  10        9.75       11.31      0.63 o
   0   2  10       22.44       20.43      0.80 o
   1   2  10       48.42       47.96      1.22 o
   2   2  10      220.67      205.54      3.28 o
   3   2  10      394.59      399.16      9.38 o
   4   2  10       77.85       71.50      1.73 o
   5   2  10      661.44      638.38     10.00 o
   6   2  10      115.02      109.61      2.27 o
   7   2  10        1.57        1.36      0.51 o
   8   2  10      360.84      324.57      5.81 o
   9   2  10       25.83       21.49      0.93 o
  10   2  10        6.61        5.72      0.71 o
  11   2  10       43.05       42.00      1.20 o
  12   2  10        4.58        3.59      0.43 o
  13   2  10       43.67       48.02      1.35 o
 -13   3  10      140.96      154.50      6.04 o
 -12   3  10       67.55       74.31      1.91 o
 -11   3  10       14.61       13.23      1.11 o
 -10   3  10       68.51       72.18      2.04 o
  -9   3  10        0.22        0.98      0.55 o
  -8   3  10        2.36        2.39      0.62 o
  -7   3  10        1.19        1.23      0.49 o
  -6   3  10      215.40      204.64      2.95 o
  -5   3  10       47.11       48.30      1.29 o
  -4   3  10        2.60        4.28      0.53 o
  -3   3  10       21.43       20.12      0.89 o
  -2   3  10       22.55       22.63      0.84 o
  -1   3  10      187.56      172.89      2.61 o
   0   3  10      276.87      273.41      4.05 o
   1   3  10       86.53       83.74      1.81 o
   2   3  10      143.75      150.60      2.83 o
   3   3  10      998.20     1009.06     17.78 o
   4   3  10       18.92       20.55      1.00 o
   5   3  10      637.49      623.71     10.85 o
   6   3  10       37.83       44.70      1.38 o
   7   3  10        1.21        1.88      0.56 o
   8   3  10      161.17      151.88      3.09 o
   9   3  10        0.08        0.38      0.47 o
  10   3  10      195.81      199.85      3.70 o
  11   3  10      122.65      126.60      2.14 o
  12   3  10        5.02        4.73      0.60 o
 -12   4  10      197.34      222.25      4.83 o
 -11   4  10       36.90       37.51      1.34 o
 -10   4  10        0.08        0.68      0.48 o
  -9   4  10       57.71       61.16      1.90 o
  -8   4  10       27.07       28.68      1.36 o
  -7   4  10       65.35       64.01      1.76 o
  -6   4  10       24.45       26.47      1.31 o
  -5   4  10        0.37        0.10      0.35 o
  -4   4  10       53.71       50.63      1.29 o
  -3   4  10       52.62       50.92      1.32 o
  -2   4  10        1.46        0.95      0.58 o
  -1   4  10       19.24       22.36      1.04 o
   0   4  10        0.99        1.42      0.56 o
   1   4  10        0.46        0.71      0.47 o
   2   4  10        0.41        0.35      0.48 o
   3   4  10      115.56      110.64      2.27 o
   4   4  10      203.64      198.62      3.52 o
   5   4  10      366.75      383.50      6.93 o
   6   4  10      162.31      157.06      2.83 o
   7   4  10      174.18      172.61      3.49 o
   8   4  10      311.33      309.07      5.55 o
   9   4  10        6.87        8.83      0.83 o
  10   4  10        1.62        1.74      0.65 o
  11   4  10        0.01        0.15      0.36 o
 -11   5  10        3.86        3.26      0.84 o
 -10   5  10       29.32       27.31      1.42 o
  -9   5  10        0.46        0.24      0.31 o
  -8   5  10       10.81        9.14      0.79 o
  -7   5  10        7.02        6.78      0.58 o
  -6   5  10      152.02      153.50      2.71 o
  -5   5  10        2.02        2.90      0.68 o
  -4   5  10       94.03       94.92      2.47 o
  -3   5  10        1.10        1.13      0.58 o
  -2   5  10       19.22       21.63      1.39 o
  -1   5  10       31.12       37.19      1.41 o
   0   5  10      232.43      255.34      4.86 o
   1   5  10       24.03       25.18      1.28 o
   2   5  10       29.60       31.95      1.29 o
   3   5  10       42.10       42.15      1.41 o
   4   5  10       38.57       35.43      1.10 o
   5   5  10      299.61      304.78      4.76 o
   6   5  10        1.18        1.22      0.58 o
   7   5  10        0.08        0.75      0.52 o
   8   5  10        3.56        2.29      0.58 o
   9   5  10       65.74       65.08      1.55 o
  10   5  10       17.48       17.89      1.09 o
  -9   6  10        3.52        3.01      0.86 o
  -8   6  10       17.11       20.75      0.88 o
  -7   6  10       63.61       61.99      2.07 o
  -6   6  10       18.60       18.55      0.93 o
  -5   6  10      118.81      121.95      3.28 o
  -4   6  10      167.90      160.94      4.65 o
  -3   6  10       99.42      107.03      2.38 o
  -2   6  10       29.98       29.76      1.31 o
  -1   6  10       51.82       53.06      1.60 o
   0   6  10       19.29       19.52      0.91 o
   1   6  10        0.22        0.04      0.34 o
   2   6  10       43.45       45.94      1.38 o
   3   6  10      175.40      187.01      3.56 o
   4   6  10      298.23      321.75      6.16 o
   5   6  10        0.08        0.00      0.34 o
   6   6  10        8.85        7.87      0.64 o
   7   6  10       12.69       14.49      0.89 o
   8   6  10        9.70        6.82      3.05 o
  -5   7  10       33.01       37.82      1.78 o
  -4   7  10        7.24        5.39      1.12 o
  -3   7  10       21.39       19.93      1.79 o
  -2   7  10        0.10       -0.01      0.36 o
  -1   7  10      104.99      103.20      2.37 o
   0   7  10        0.32        0.08      0.46 o
   1   7  10       24.34       24.90      0.95 o
   2   7  10       12.09       11.14      0.73 o
   3   7  10       52.43       57.96      1.80 o
   4   7  10       54.42       54.10      1.59 o
 -13   1  11      176.24      186.99      4.60 o
 -12   1  11       45.51       43.64      1.68 o
 -11   1  11       41.71       45.68      1.38 o
 -10   1  11       11.04       11.89      0.97 o
  -9   1  11       32.67       33.77      1.25 o
  -8   1  11       32.96       31.81      1.60 o
  -7   1  11      278.11      284.10      8.20 o
  -6   1  11       30.63       31.50      1.10 o
  -5   1  11        0.08        1.40      0.55 o
  -4   1  11       34.42       34.73      1.41 o
  -3   1  11       18.39       18.20      0.79 o
  -2   1  11      405.87      383.48      5.38 o
  -1   1  11      398.41      395.02      5.61 o
   0   1  11      485.24      493.13      7.13 o
   1   1  11     2491.35     2592.33     49.55 o
   2   1  11      632.34      624.56      9.08 o
   3   1  11      863.94      862.12     12.95 o
   4   1  11     1716.26     1762.05     30.30 o
   5   1  11        3.31        2.79      0.47 o
   6   1  11       10.96       10.28      0.65 o
   7   1  11       65.48       66.02      1.33 o
   8   1  11       77.64       74.17      1.49 o
   9   1  11        1.17        0.58      0.39 o
  10   1  11        1.35        1.81      0.60 o
  11   1  11        0.95        0.39      0.50 o
  12   1  11       84.06       92.63      1.96 o
 -13   2  11       12.45       13.75      1.04 o
 -12   2  11       26.95       30.15      1.38 o
 -11   2  11       19.50       22.91      1.28 o
 -10   2  11       56.33       59.35      1.55 o
  -9   2  11       65.20       66.96      1.76 o
  -8   2  11       12.20       13.22      0.92 o
  -7   2  11       94.31       95.01      1.87 o
  -6   2  11        0.00        0.09      0.42 o
  -5   2  11       18.96       15.14      0.89 o
  -4   2  11       12.34       10.20      0.73 o
  -3   2  11        9.11       10.66      0.68 o
  -2   2  11       66.26       57.08      1.19 o
  -1   2  11       39.67       39.79      1.09 o
   0   2  11        8.47        8.16      0.61 o
   1   2  11      437.75      423.40      6.00 o
   2   2  11       70.28       71.31      1.69 o
   3   2  11      363.31      364.64      6.14 o
   4   2  11       79.36       79.27      1.82 o
   5   2  11        9.85        9.66      0.69 o
   6   2  11      149.98      140.31      2.79 o
   7   2  11      102.53       95.89      2.20 o
   8   2  11       21.31       19.01      0.88 o
   9   2  11       80.14       74.74      1.73 o
  10   2  11      118.13      131.28      2.31 o
  11   2  11      192.48      199.80      2.93 o
  12   2  11       95.41      101.84      3.43 o
 -12   3  11        7.92        8.00      1.11 o
 -11   3  11       14.46       13.91      0.84 o
 -10   3  11        0.61        0.49      0.51 o
  -9   3  11        4.51        4.36      0.67 o
  -8   3  11        7.19        8.00      0.69 o
  -7   3  11        0.55        0.80      0.53 o
  -6   3  11        2.65        2.28      0.52 o
  -5   3  11       35.38       29.66      1.16 o
  -4   3  11       54.77       57.87      1.48 o
  -3   3  11        2.29        4.93      0.79 o
  -2   3  11       36.41       32.05      1.05 o
  -1   3  11      229.24      231.93      4.00 o
   0   3  11        0.15        0.07      0.43 o
   1   3  11      523.26      516.51      8.24 o
   2   3  11        0.43        1.46      0.62 o
   3   3  11      105.20      102.95      2.60 o
   4   3  11      335.36      350.34      6.44 o
   5   3  11       44.75       39.63      1.26 o
   6   3  11       22.19       22.75      1.22 o
   7   3  11       62.34       59.79      1.53 o
   8   3  11        0.25        0.59      0.47 o
   9   3  11        1.96        2.72      0.58 o
  10   3  11        2.53        2.79      0.51 o
  11   3  11       33.56       37.25      1.03 o
 -11   4  11        0.87        0.40      0.47 o
 -10   4  11        3.33        2.45      0.55 o
  -9   4  11      275.82      314.98      5.39 o
  -8   4  11       87.05       91.13      2.31 o
  -7   4  11        7.92        9.32      1.06 o
  -6   4  11       12.61       12.24      0.77 o
  -5   4  11       21.31       19.84      0.82 o
  -4   4  11       42.95       36.28      1.03 o
  -3   4  11       78.03       68.08      1.51 o
  -2   4  11       20.24       16.38      1.06 o
  -1   4  11       92.65       89.71      2.12 o
   0   4  11        0.51        1.25      0.56 o
   1   4  11       60.57       59.90      1.66 o
   2   4  11      295.81      288.23      4.92 o
   3   4  11       18.54       18.71      1.54 o
   4   4  11       38.50       38.71      1.46 o
   5   4  11       17.35       18.12      1.07 o
   6   4  11       23.51       22.75      1.08 o
   7   4  11      306.49      303.14      5.33 o
   8   4  11       24.34       25.85      1.09 o
   9   4  11        8.01        7.21      1.08 o
  10   4  11        0.01        0.25      0.39 o
 -10   5  11       13.40       15.09      1.08 o
  -9   5  11        0.05        0.27      0.39 o
  -8   5  11        0.06       -0.18      0.33 o
  -7   5  11        6.94        4.98      0.52 o
  -6   5  11        3.80        3.80      0.64 o
  -5   5  11       80.80       79.79      2.11 o
  -4   5  11       41.46       40.84      1.48 o
  -3   5  11        0.22        0.25      0.47 o
  -2   5  11      159.95      156.45      3.30 o
  -1   5  11       19.18       18.68      1.33 o
   0   5  11        5.89        8.30      0.85 o
   1   5  11        0.47        0.50      0.55 o
   2   5  11        0.22        0.70      0.42 o
   3   5  11       28.00       32.91      1.19 o
   4   5  11        2.04        2.06      0.55 o
   5   5  11       51.41       52.39      1.72 o
   6   5  11        0.99        0.60      0.59 o
   7   5  11        1.11        1.70      0.59 o
   8   5  11      191.04      201.09      4.16 o
  -7   6  11        9.15       13.80      0.77 o
  -6   6  11       24.75       23.97      2.82 o
  -5   6  11       77.60       81.87      5.39 o
  -4   6  11      231.96      254.77      5.39 o
  -3   6  11      129.92      130.32      3.41 o
  -2   6  11      128.30      133.31      3.25 o
  -1   6  11        0.23       -0.39      0.65 o
   0   6  11       37.02       39.77      1.36 o
   1   6  11       10.19       12.93      0.95 o
   2   6  11       34.89       38.98      1.26 o
   3   6  11       37.92       41.23      1.20 o
   4   6  11      131.71      148.21      3.08 o
   5   6  11       43.90       43.68      1.51 o
   6   6  11       27.81       30.70      1.40 o
  -2   7  11       35.87       42.58      1.42 o
  -1   7  11       10.56       11.29      0.89 o
   0   7  11       16.91       17.74      1.31 o
   1   7  11        2.02        1.28      0.65 o
 -12   0  12        1.94        1.38      0.50 o
 -11   0  12       16.69       15.30      1.05 o
 -10   0  12       17.64       19.67      1.24 o
  -9   0  12       12.92       14.06      1.81 o
  -8   0  12       44.17       40.70      1.91 o
  -7   0  12       31.90       28.87      1.70 o
  -6   0  12       49.65       37.29      2.69 o
  -5   0  12      108.16      100.56      3.61 o
  -4   0  12      246.78      238.71      6.18 o
  -3   0  12      430.66      375.04     10.50 o
  -2   0  12      435.93      402.35     11.02 o
  -1   0  12      633.26      596.26     17.20 o
   0   0  12     1868.35     1900.39     61.71 o
   1   0  12     2599.79     2636.81     79.87 o
   2   0  12      400.26      422.41      8.87 o
   3   0  12       38.85       46.75      1.62 o
   4   0  12      158.58      149.59      3.53 o
   5   0  12      135.71      122.93      3.05 o
   6   0  12        3.04        1.76      0.65 o
   7   0  12      128.77      134.51      3.43 o
   8   0  12        3.65        5.95      0.94 o
   9   0  12       21.00       24.05      1.63 o
  10   0  12        0.22        0.53      0.55 o
  11   0  12       38.27       40.74      2.41 o
 -12   1  12        6.85        4.78      0.46 o
 -11   1  12       10.96       14.79      1.51 o
 -10   1  12        3.54        3.63      0.62 o
  -9   1  12       55.31       56.80      1.70 o
  -8   1  12       27.11       27.94      1.25 o
  -7   1  12       10.43       12.73      1.17 o
  -6   1  12       33.47       29.52      1.34 o
  -5   1  12       14.42       13.50      0.87 o
  -4   1  12      158.52      136.71      2.50 o
  -3   1  12        1.86        1.31      0.49 o
  -2   1  12       99.47       89.53      2.50 o
  -1   1  12        8.71       11.94      0.70 o
   0   1  12      175.76      171.76      2.77 o
   1   1  12       14.12       12.16      0.79 o
   2   1  12      318.13      309.07      4.77 o
   3   1  12       15.86       15.81      0.72 o
   4   1  12        3.33        3.50      0.49 o
   5   1  12        6.83        7.75      0.73 o
   6   1  12       71.53       69.62      1.48 o
   7   1  12      108.34      107.07      2.18 o
   8   1  12        9.24        8.32      0.63 o
   9   1  12        1.74        1.32      0.48 o
  10   1  12        5.63        4.80      0.52 o
  11   1  12        7.82        7.56      0.89 o
 -12   2  12       35.24       34.04      1.33 o
 -11   2  12       80.34       86.19      3.61 o
 -10   2  12       33.04       33.23      1.31 o
  -9   2  12       26.91       23.18      1.68 o
  -8   2  12       26.49       24.47      1.07 o
  -7   2  12      126.76      126.23      2.66 o
  -6   2  12       15.81       13.02      0.85 o
  -5   2  12        1.23        1.89      0.50 o
  -4   2  12       62.42       49.05      1.32 o
  -3   2  12      160.98      131.36      2.37 o
  -2   2  12        2.01        1.70      0.48 o
  -1   2  12      464.18      447.95      6.41 o
   0   2  12      257.68      268.76      4.08 o
   1   2  12      282.59      277.47      4.00 o
   2   2  12      135.34      145.23      4.46 o
   3   2  12       39.61       41.94      1.31 o
   4   2  12       16.22       17.57      1.08 o
   5   2  12       45.03       40.65      1.17 o
   6   2  12       23.17       24.44      0.96 o
   7   2  12       64.02       68.15      1.51 o
   8   2  12        0.77        1.12      0.43 o
   9   2  12       75.07       84.81      1.59 o
  10   2  12       42.27       43.60      1.26 o
  11   2  12       90.04       93.75      2.17 o
 -11   3  12        7.19       10.48      1.07 o
 -10   3  12       22.92       23.50      1.37 o
  -9   3  12        4.52        2.93      0.56 o
  -8   3  12        5.18        3.34      0.53 o
  -7   3  12       49.27       43.74      1.42 o
  -6   3  12        0.37        0.62      0.37 o
  -5   3  12        7.19        9.65      0.64 o
  -4   3  12      501.38      466.38      6.99 o
  -3   3  12       14.22        9.61      0.73 o
  -2   3  12        9.78       12.83      0.74 o
  -1   3  12      162.77      172.90      2.88 o
   0   3  12      423.64      423.79      6.46 o
   1   3  12       26.43       28.26      1.12 o
   2   3  12      426.31      433.52      7.39 o
   3   3  12       54.77       60.03      2.03 o
   4   3  12       11.53       10.50      0.96 o
   5   3  12      186.93      185.02      3.50 o
   6   3  12        0.00        0.26      0.41 o
   7   3  12       65.27       63.53      1.49 o
   8   3  12       19.05       21.16      0.79 o
   9   3  12        7.46        7.45      1.12 o
  10   3  12       14.69       13.77      0.80 o
 -10   4  12       30.73       39.82      1.29 o
  -9   4  12       29.43       33.15      0.99 o
  -8   4  12        5.74        3.56      0.61 o
  -7   4  12        5.05        3.68      0.59 o
  -6   4  12        9.87       12.68      1.10 o
  -5   4  12        1.09        1.58      0.46 o
  -4   4  12      116.12      104.73      1.98 o
  -3   4  12        4.29        2.93      0.55 o
  -2   4  12       18.13       18.74      0.99 o
  -1   4  12      622.26      635.94     11.63 o
   0   4  12      193.66      202.44      3.92 o
   1   4  12       70.84       72.99      1.63 o
   2   4  12      110.46      110.57      2.17 o
   3   4  12       53.07       51.62      1.58 o
   4   4  12        0.05        0.73      0.61 o
   5   4  12        6.82        6.30      0.72 o
   6   4  12        0.37        0.42      0.43 o
   7   4  12        0.40        0.63      0.40 o
   8   4  12       10.33        9.76      0.80 o
   9   4  12       22.39       23.55      0.98 o
  -8   5  12       41.49       43.03      1.44 o
  -7   5  12        9.62        8.92      0.78 o
  -6   5  12        5.56        4.83      0.50 o
  -5   5  12        0.02        0.30      0.52 o
  -4   5  12       44.84       38.09      1.56 o
  -3   5  12        9.70       12.34      1.08 o
  -2   5  12       39.27       40.16      1.45 o
  -1   5  12       46.42       55.38      1.65 o
   0   5  12      119.68      133.17      2.89 o
   1   5  12        9.53       10.50      0.91 o
   2   5  12       20.55       20.16      0.88 o
   3   5  12       57.73       65.02      1.40 o
   4   5  12      146.87      159.42      2.79 o
   5   5  12       56.07       57.32      2.40 o
   6   5  12        0.11        0.42      0.45 o
   7   5  12        3.74        3.20      0.56 o
  -5   6  12        0.04        0.11      0.45 o
  -4   6  12        4.24        3.28      0.67 o
  -3   6  12        3.74        3.15      0.68 o
  -2   6  12        0.51        1.07      0.68 o
  -1   6  12        5.66        3.43      0.70 o
   0   6  12       57.30       61.18      1.85 o
   1   6  12        8.39        7.34      0.89 o
   2   6  12        7.40        9.23      0.74 o
   3   6  12        3.58        3.43      0.84 o
   4   6  12       31.85       37.40      1.78 o
 -11   1  13        4.54        3.52      0.54 o
 -10   1  13        0.05        1.67      0.64 o
  -9   1  13       23.00       23.82      1.07 o
  -8   1  13        9.02        9.77      0.82 o
  -7   1  13       88.75       80.19      1.95 o
  -6   1  13      249.88      218.84      4.44 o
  -5   1  13      357.03      293.31      6.30 o
  -4   1  13      101.58       98.27      2.31 o
  -3   1  13       40.84       33.10      1.03 o
  -2   1  13       12.18       12.78      0.83 o
  -1   1  13        0.03        0.44      0.51 o
   0   1  13       19.34       15.11      0.87 o
   1   1  13        5.01        7.71      1.45 o
   2   1  13       33.43       36.09      1.11 o
   3   1  13      222.42      218.07      3.88 o
   4   1  13       72.60       70.15      1.62 o
   5   1  13       70.20       67.73      1.70 o
   6   1  13        4.40        6.91      1.24 o
   7   1  13        0.42        0.33      0.40 o
   8   1  13        2.13        0.73      0.34 o
   9   1  13        9.45       10.65      0.64 o
  10   1  13        8.58        9.34      0.93 o
 -10   2  13       34.93       43.07      1.48 o
  -9   2  13       25.50       24.49      1.07 o
  -8   2  13       34.92       33.89      1.20 o
  -7   2  13        6.64        5.82      0.72 o
  -6   2  13        1.61        2.85      0.57 o
  -5   2  13        0.30        1.20      0.48 o
  -4   2  13        4.93        4.47      0.52 o
  -3   2  13        1.76        1.29      0.43 o
  -2   2  13        7.92        8.78      0.70 o
  -1   2  13        4.87        4.28      0.49 o
   0   2  13      299.86      288.56      4.12 o
   1   2  13       15.85       20.29      0.93 o
   2   2  13        1.02        1.68      0.51 o
   3   2  13       17.13       15.83      0.80 o
   4   2  13        1.81        1.93      0.49 o
   5   2  13       87.56       91.59      2.14 o
   6   2  13       10.30       10.91      0.67 o
   7   2  13        0.03        0.07      0.27 o
   8   2  13       10.93       10.50      0.65 o
   9   2  13       44.86       45.38      1.78 o
 -10   3  13       35.59       48.56      1.53 o
  -9   3  13       22.85       22.32      1.27 o
  -8   3  13       19.04       18.15      0.76 o
  -7   3  13       27.46       25.19      0.76 o
  -6   3  13       21.92       17.57      0.79 o
  -5   3  13        0.42        0.42      0.35 o
  -4   3  13        1.97        2.71      0.43 o
  -3   3  13       30.81       24.59      0.89 o
  -2   3  13       40.37       42.17      1.20 o
  -1   3  13        0.11       -0.04      0.37 o
   0   3  13       96.87      102.62      1.88 o
   1   3  13       42.13       45.83      1.37 o
   2   3  13       37.80       40.69      3.10 o
   3   3  13       48.11       51.18      1.47 o
   4   3  13        9.74        9.47      0.79 o
   5   3  13       80.86       79.89      1.91 o
   6   3  13       33.77       36.19      1.21 o
   7   3  13        4.66        4.04      0.58 o
   8   3  13        0.93        5.28      2.83 o
  -8   4  13      116.94      132.92      3.89 o
  -7   4  13       14.13       14.36      0.72 o
  -6   4  13       14.08       11.60      1.32 o
  -5   4  13        0.62        0.39      0.30 o
  -4   4  13       92.41       87.85      1.64 o
  -3   4  13      255.91      275.53      5.50 o
  -2   4  13       33.11       40.10      1.20 o
  -1   4  13        9.16       11.05      0.80 o
   0   4  13      103.06      104.42      2.15 o
   1   4  13       70.71       72.05      1.83 o
   2   4  13        0.58        1.28      0.50 o
   3   4  13       36.29       36.77      1.25 o
   4   4  13        1.31        1.61      0.56 o
   5   4  13       31.78       34.96      1.18 o
   6   4  13      102.76      116.02      2.65 o
   7   4  13      121.04      134.07      2.67 o
  -6   5  13        0.18        0.45      0.62 o
  -5   5  13       59.32       61.62      2.00 o
  -4   5  13        4.28        3.97      0.75 o
  -3   5  13       63.19       60.03      1.93 o
  -2   5  13       68.94       68.89      2.13 o
  -1   5  13       29.27       35.55      1.29 o
   0   5  13        1.05        0.83      0.49 o
   1   5  13      107.10      112.31      3.11 o
   2   5  13       17.16       18.32      0.81 o
   3   5  13        8.72       10.22      0.81 o
   4   5  13        1.15        0.46      0.39 o
   5   5  13        8.19        9.41      1.69 o
 -10   0  14       15.19       15.31      1.25 o
  -9   0  14       25.67       31.95      1.79 o
  -8   0  14       10.27       17.46      1.36 o
  -7   0  14        0.17        1.03      0.77 o
  -6   0  14      175.17      178.85      5.85 o
  -5   0  14       79.38       69.23      2.95 o
  -4   0  14        2.60        2.15      0.67 o
  -3   0  14        0.31        1.35      0.73 o
  -2   0  14      166.67      144.88      4.24 o
  -1   0  14        4.92        3.94      1.00 o
   0   0  14       52.73       49.23      2.26 o
   1   0  14       25.74       24.29      1.90 o
   2   0  14       18.47       15.66      2.19 o
   3   0  14       73.55       81.86      2.64 o
   4   0  14       82.68       77.99      2.40 o
   5   0  14      153.47      156.74      3.84 o
   6   0  14      193.51      177.62      3.97 o
   7   0  14       13.96       12.31      0.85 o
   8   0  14        1.83        2.38      0.75 o
  -9   1  14       31.83       35.07      1.30 o
  -8   1  14       40.92       38.28      1.51 o
  -7   1  14        5.50        4.12      0.63 o
  -6   1  14       60.24       55.47      1.92 o
  -5   1  14        0.03        0.48      0.40 o
  -4   1  14        0.38        0.52      0.43 o
  -3   1  14       33.60       31.85      1.40 o
  -2   1  14       44.22       35.26      1.20 o
  -1   1  14       95.22       90.97      2.45 o
   0   1  14       51.60       43.67      1.44 o
   1   1  14       57.41       53.28      1.80 o
   2   1  14       71.47       69.68      1.55 o
   3   1  14       15.01       15.00      0.68 o
   4   1  14       10.64       12.49      0.74 o
   5   1  14        3.77        2.62      0.49 o
   6   1  14        2.39        2.43      0.45 o
   7   1  14       16.07       14.50      0.62 o
   8   1  14       89.75      102.88      2.16 o
  -9   2  14        0.98        1.77      0.52 o
  -8   2  14       43.17       45.64      1.49 o
  -7   2  14      215.61      200.55      3.58 o
  -6   2  14       18.52       16.77      0.82 o
  -5   2  14       48.01       49.85      2.22 o
  -4   2  14        0.07        0.11      0.38 o
  -3   2  14        3.93        5.39      0.62 o
  -2   2  14        0.05        0.09      0.32 o
  -1   2  14        0.01        0.02      0.30 o
   0   2  14        0.37        0.44      0.35 o
   1   2  14        1.27        1.62      0.44 o
   2   2  14        1.92        1.35      0.43 o
   3   2  14        4.47        3.62      0.52 o
   4   2  14       15.85       15.90      0.82 o
   5   2  14        5.80        3.98      0.70 o
   6   2  14        0.07        0.31      0.50 o
   7   2  14       39.27       39.80      1.27 o
  -8   3  14        1.70        1.17      0.49 o
  -7   3  14      100.54       99.44      4.15 o
  -6   3  14       38.97       35.80      1.22 o
  -5   3  14       12.05        8.93      1.13 o
  -4   3  14        6.55        6.20      0.51 o
  -3   3  14       41.37       37.71      1.18 o
  -2   3  14       98.04       90.58      1.65 o
  -1   3  14        7.03        6.77      0.61 o
   0   3  14       15.72       13.59      0.65 o
   1   3  14       13.59       11.63      0.77 o
   2   3  14      169.81      169.49      3.20 o
   3   3  14        1.75        1.15      0.53 o
   4   3  14        0.65        0.49      0.42 o
   5   3  14        2.21        1.20      0.48 o
   6   3  14        9.45        9.52      0.67 o
  -6   4  14        1.85        1.74      0.78 o
  -5   4  14        0.01        0.49      0.52 o
  -4   4  14       16.02       13.46      1.06 o
  -3   4  14        2.21        1.56      0.37 o
  -2   4  14       11.31       10.65      0.61 o
  -1   4  14        9.42       10.06      0.86 o
   0   4  14        0.18        0.25      0.34 o
   1   4  14        3.62        2.35      0.43 o
   2   4  14        0.78        0.33      0.34 o
   3   4  14       10.70       10.33      0.72 o
   4   4  14       24.80       24.07      0.91 o
  -7   1  15        0.23        0.56      0.44 o
  -6   1  15       12.28       10.75      0.96 o
  -5   1  15       47.75       53.13      4.05 o
  -4   1  15       35.00       35.04      1.69 o
  -3   1  15      174.16      163.48      3.55 o
  -2   1  15       72.10       64.85      2.31 o
  -1   1  15       43.30       43.28      1.29 o
   0   1  15        1.24        1.55      0.54 o
   1   1  15       11.91       15.49      1.04 o
   2   1  15        1.71        1.76      0.64 o
   3   1  15        0.45        0.36      0.40 o
   4   1  15        0.09        0.07      0.29 o
   5   1  15       18.32       22.31      0.86 o
   6   1  15      146.12      171.61      4.01 o
  -7   2  15        0.21        0.13      0.61 o
  -6   2  15        4.96        5.45      0.80 o
  -5   2  15       35.86       34.05      1.00 o
  -4   2  15        0.23        0.30      0.38 o
  -3   2  15        0.02        0.02      0.30 o
  -2   2  15       11.87       11.12      1.06 o
  -1   2  15       18.89       17.63      0.79 o
   0   2  15       20.03       18.28      1.33 o
   1   2  15       39.81       35.14      1.24 o
   2   2  15       27.33       24.50      1.47 o
   3   2  15        7.71        8.31      0.66 o
   4   2  15        0.45        0.93      0.43 o
   5   2  15       24.70       23.79      0.92 o
  -5   3  15       10.13        9.86      0.62 o
  -4   3  15       22.08       20.27      1.01 o
  -3   3  15        0.04        0.19      0.35 o
  -2   3  15        0.50        0.32      0.31 o
  -1   3  15        1.58        1.12      0.36 o
   0   3  15        0.52        0.10      0.31 o
   1   3  15       75.31       77.56      1.71 o
   2   3  15        1.76        1.35      0.42 o
   3   3  15        0.01        0.09      0.36 o
  -4   0  16       39.78       47.50      2.29 o
  -3   0  16       21.05       21.02      1.69 o
  -2   0  16      169.05      164.12     10.86 o
  -1   0  16      367.96      333.53      8.01 o
   0   0  16      561.98      546.83     17.07 o
   1   0  16      162.36      157.42      4.62 o
   2   0  16        4.99        2.55      1.01 o
   3   0  16       15.50       16.79      2.37 o
  -4   1  16        0.18        0.41      0.55 o
  -3   1  16       39.42       39.79      1.27 o
  -2   1  16       17.03       13.73      1.05 o
  -1   1  16       30.45       35.82      1.28 o
   0   1  16        7.26        7.84      0.59 o
   1   1  16        6.66        5.17      0.74 o
   2   1  16        2.01        0.76      0.43 o
  -2   2  16        3.43        1.23      0.51 o
  -1   2  16        1.03        1.52      0.68 o
   0   2  16        5.77        7.24      1.89 o
 
